# Supplementary material for: The germline genetic component of drug sensitivity in cancer cell lines
Source: Nat Commun. 2018 Aug 23;9:3385. doi: 10.1038/s41467-018-05811-3 (PMC6107640; doi:10.1038/s41467-018-05811-3)
Supplement: Supplementary file 3 — Supplementary Data 1 [file 41467_2018_5811_MOESM3_ESM.xlsx]

## Sheet: Prediction performance
drugID	drug_name	drug_target	rho_germ	rho_germ_std	z_germ>2	rho_som	rho_som_std	rho_som_germ	rho_som_germ_std	rho_som_expr	rho_som_expr_std	rho_som_germ_expr	rho_som_germ_expr_std	R2_som	R2_som_std	R2_som_germ	R2_som_germ_std	R2_som_germ_expr	R2_som_germ_expr_std
1026	17-AAG	HSP90	0.282095	0.0088172	TRUE	0.00662989	0.0293127	0.237522	0.0182075	0.316564	0.0193033	0.408973	0.0196099	-0.00734856	0.00622384	0.0507684	0.00517331	0.160142	0.0114008
1024	CEP-701	FLT3, JAK2, NTRK1, RET	0.0905331	0.0180647	TRUE	-0.00377555	0.0257808	0.0665161	0.0248329	0.148709	0.0173514	0.156604	0.0170941	-0.00791982	0.00535237	-0.000369907	0.00754414	0.0208268	0.00717604
308	XL-880	MET	0.116411	0.0362741	TRUE	0.0857262	0.024359	0.128354	0.0312259	0.134779	0.0264972	0.169906	0.0244092	0.0060139	0.00602423	0.0156839	0.00847137	0.0285023	0.00875126
140	Vinorelbine	Microtubules	0.0964212	0.0337418	TRUE	0.0450591	0.0367837	0.0933945	0.0369976	0.245579	0.0128448	0.247332	0.0108271	0.000465207	0.0059016	0.00782562	0.00710442	0.0603698	0.00506742
38	AZD-0530	SRC, ABL1	0.116583	0.0423822	TRUE	-0.106748	0.0492388	0.0711768	0.0442419	-0.0599426	0.043942	0.0171444	0.0476113	-0.0139904	0.00943598	-0.0025954	0.0112331	-0.0225396	0.0189538
54	CGP-082996	CDK4	0.118819	0.0466578	TRUE	-0.0896739	0.0180449	0.0963346	0.0452799	-0.00133975	0.0273134	0.11134	0.039672	-0.00590073	0.00237257	0.00744785	0.0103656	0.00636219	0.0152814
163	JQ1	BRD4	0.0520991	0.0213041	TRUE	-0.0656884	0.0236252	0.0307657	0.0167438	0.0159512	0.0317778	0.0493149	0.0275598	-0.00328535	0.0019074	-0.00321918	0.00411588	-0.00116217	0.00539087
1058	GDC0941	PI3K (class 1)	0.0419468	0.0178775	TRUE	-0.0671951	0.0170008	0.0241163	0.0244962	0.00725392	0.0301447	0.0277877	0.0242357	-0.0031432	0.00170935	-0.0037167	0.00511143	-0.0122138	0.00668479
310	YM201636	FYV1	0.0556781	0.0243546	TRUE	0.20588	0.0204305	0.211086	0.022786	0.218157	0.0187526	0.229174	0.0250723	0.040565	0.0066868	0.0432737	0.00789451	0.0520313	0.012351
1004	Vinblastine	Microtubules	0.0426526	0.0191909	TRUE	0.0605741	0.0321989	0.0734715	0.0306521	0.279343	0.0191574	0.269453	0.0258333	-0.00141685	0.00729556	-0.00180902	0.0085458	0.0722812	0.0136238
1012	Vorinostat	HDAC inhibitor Class I, IIa, IIb, IV	0.0276605	0.0128628	TRUE	0.0841181	0.0179085	0.0843537	0.0193735	0.20666	0.0206765	0.204646	0.0200946	0.00444905	0.00406408	0.000511484	0.0074988	0.039431	0.0104374
303	PIK-93	PI4K, PI3K	0.0545926	0.0258386	TRUE	0.0791085	0.033018	0.0928349	0.0216859	0.207865	0.0191189	0.204753	0.0212112	0.00448562	0.00883762	0.00555279	0.00809062	0.0405619	0.0101215
230	GSK429286A	ROCK2	0.0555213	0.0286223	FALSE	0.00221954	0.0282323	0.0367925	0.0341683	-0.0236553	0.0307626	0.0237332	0.0269567	-0.00470313	0.00499732	-0.00274501	0.00736443	-0.0042297	0.00678808
1527	GDC0941 (rescreen)	PI3K	0.0392952	0.0203889	FALSE	0.0421518	0.0168043	0.0568826	0.0188187	0.0270626	0.0135173	0.0493294	0.0152998	0.000237514	0.00308184	0.00111093	0.00411091	-0.00404255	0.00442736
326	GSK690693	AKT	0.0453099	0.023891	FALSE	0.0405889	0.0327406	0.0521402	0.0361186	0.113702	0.0439823	0.120533	0.044665	-0.00237362	0.00673735	-0.000818439	0.00765657	0.0114535	0.0152888
94	TGX221	PI3Kbeta	0.0715911	0.0385158	FALSE	-0.122794	0.0347331	0.0122147	0.0579951	0.0303521	0.0479858	0.0684621	0.0403484	-0.0238879	0.0334645	-0.023194	0.0329003	-0.00989863	0.0176674
159	HG-6-64-1	BRAFV600E, TAK, MAP4K5	0.0631604	0.0343956	FALSE	-0.0734196	0.0218956	0.0326086	0.0367846	0.185549	0.0197498	0.195945	0.023871	-0.0043988	0.00175344	-0.00178326	0.00765931	0.0375422	0.0105123
1031	Elesclomol	HSP70	0.042381	0.0244694	FALSE	-0.0493982	0.0334541	0.00584515	0.0266018	0.180209	0.0240994	0.176699	0.0207359	-0.00859713	0.00633767	-0.00956202	0.00933911	0.0288283	0.00911256
1142	HG-5-113-01	LOK, LTK, TRCB, ABL(T315I)	0.0326833	0.0190295	FALSE	0.0293119	0.0461812	0.0415514	0.0383721	0.126863	0.0334323	0.121507	0.0346381	-0.00165531	0.00739895	-0.00171315	0.00805767	0.0031094	0.015743
9	MG-132	Proteasome	0.0547742	0.0395645	FALSE	-0.100685	0.0404755	0.0119869	0.0412056	-0.0991459	0.034742	0.00437998	0.0509646	-0.00736962	0.00416221	-0.00593311	0.00646543	-0.00745332	0.00890497
1066	AZD6482	PI3Kbeta	0.032152	0.0256426	FALSE	-0.0535187	0.0295707	0.0118471	0.0369171	-0.0124722	0.0241285	0.00481551	0.0285229	-0.00365945	0.00423023	-0.00474944	0.00757245	-0.00831428	0.00573968
1025	SB 216763	GSK3A, GSK3B	0.0302561	0.0244978	FALSE	-0.0669444	0.022188	0.00693494	0.0289988	-0.0276481	0.0205808	0.00383874	0.0202029	-0.00373397	0.00272433	-0.00510901	0.00528903	-0.010446	0.0062414
211	TL-2-105	CRAF	0.0356493	0.0311341	FALSE	-0.0685881	0.0333948	0.0160195	0.0333827	-0.0445576	0.0297573	0.00872837	0.0373927	-0.00374646	0.00444449	-0.00852258	0.0138819	-0.0101872	0.0111707
275	I-BET	BRD2, BRD3, BRD4	0.0296848	0.0267645	FALSE	0.0462523	0.0313802	0.0506292	0.0319642	0.163368	0.0345497	0.163548	0.0342343	-0.000297502	0.00767602	-7.25554e-05	0.00806994	0.0251176	0.0129711
30	Sorafenib	PDGFRA, PDGFRB, KDR, KIT, FLT3	0.0270568	0.0262233	FALSE	-0.0575146	0.0175026	-0.0230236	0.0239989	-0.0434579	0.040805	-0.0333648	0.0415196	-0.0388606	0.0290263	-0.0464318	0.0271866	-0.0830274	0.0370064
3	Rapamycin	MTOR	0.0668906	0.0658048	FALSE	-0.0684134	0.0444118	0.0265518	0.0612088	-0.0472555	0.0567899	-0.00557262	0.0378529	-0.015974	0.0145721	-0.0145942	0.0147563	-0.0237295	0.0124474
199	Pazopanib	VEGFR, PDGFRA, PDGFRB, KIT	0.0251856	0.0249202	FALSE	-0.056826	0.024973	0.00941443	0.0305055	0.110233	0.0276687	0.110145	0.0252085	-0.00230463	0.001857	-0.00428373	0.00667017	0.00788753	0.00931637
265	Tubastatin A	HDAC6	0.0184601	0.018828	FALSE	-0.0604815	0.0194561	-0.000430234	0.0200134	0.158477	0.0482934	0.15415	0.0487831	-0.00365052	0.00211531	-0.0102624	0.00913611	0.0178835	0.0232949
226	GSK1070916	AURKB	0.0151333	0.0156993	FALSE	0.0268494	0.0355506	0.0312171	0.032194	0.163333	0.0348018	0.162796	0.0324708	-0.00471766	0.00720133	-0.00553022	0.00700431	0.0253392	0.0116824
1164	XMD8-92	MAP2K5 (ERK5)	0.0275677	0.0294479	FALSE	-0.0585905	0.0320766	-0.0249262	0.0235074	-0.0111836	0.0224994	-0.00332595	0.0236325	-0.00803169	0.00395639	-0.00939525	0.00489471	-0.00898478	0.00639158
55	A-770041	SRC family	0.044581	0.0479955	FALSE	-0.0706709	0.0313136	0.0178361	0.0410529	0.176021	0.0474067	0.166604	0.0499814	-0.00840148	0.00440687	-0.0133174	0.014733	0.0189733	0.0240551
328	SNX-2112	HSP90	0.0143745	0.0156598	FALSE	0.0430045	0.02041	0.0391198	0.0163636	0.156506	0.00834875	0.148357	0.0101356	0.000464959	0.00328674	-0.00260743	0.00455036	0.0204419	0.00436179
329	QL-XI-92	DDR1	0.0164083	0.0184277	FALSE	0.0272935	0.0313256	0.0293676	0.0280379	0.154462	0.0263584	0.146536	0.0277612	-0.00310494	0.00552147	-0.00505007	0.0068413	0.0165144	0.0151436
184	BMS-754807	IGF1R	0.0227232	0.0257812	FALSE	0.16537	0.023719	0.161376	0.0301687	0.288836	0.0189633	0.27037	0.0242471	0.0264897	0.00644406	0.025881	0.00922069	0.0720638	0.0142218
219	AT-7519	CDK9	0.0193942	0.0221384	FALSE	0.0262586	0.0136945	0.0301272	0.0209201	0.30999	0.0220681	0.306374	0.0240309	-0.00239935	0.00286117	-0.00544725	0.00696808	0.0925115	0.0138943
1010	Gefitinib	EGFR	0.0148359	0.0176467	FALSE	0.0575059	0.060366	0.0554849	0.0463886	0.216593	0.0281662	0.21381	0.0259879	-0.00623004	0.0202966	-0.00924642	0.0188763	0.0411476	0.0151176
1006	Cytarabine	DNA synthesis	0.0333902	0.0419783	FALSE	-0.029492	0.0195823	0.00628428	0.0389321	0.302662	0.0221139	0.286973	0.0197759	-0.00640632	0.00395547	-0.00717827	0.00725829	0.0820827	0.011708
222	BX-912	PDPK1 (PDK1)	0.0143681	0.0183506	FALSE	0.00737802	0.0143678	0.0140327	0.0113516	0.166752	0.055808	0.164556	0.0519635	-0.00410212	0.00437889	-0.00481655	0.00472846	0.0235777	0.0230294
156	AZD6482	PI3Kbeta	0.0125713	0.0164508	FALSE	-0.0535751	0.0232559	-0.0342759	0.0227306	-0.00588024	0.0165088	-0.00767796	0.0177321	-0.00564022	0.00347986	-0.00540606	0.00366366	-0.0118392	0.00670817
1192	GSK269962A	ROCK1, ROCK2	0.015982	0.0213261	FALSE	-0.0602178	0.0316447	-0.0234938	0.0254721	0.0865476	0.0313797	0.0914421	0.0281189	-0.00391103	0.00257098	-0.0056622	0.00400515	0.00114662	0.00998743
276	CAY10603	HDAC6	0.0143412	0.0202306	FALSE	-0.0117574	0.0314866	0.0022137	0.0236543	0.143775	0.0225153	0.148567	0.0267525	-0.00403727	0.00325362	-0.00607692	0.0074106	0.0213934	0.00868913
1014	RDEA119	MAP2K1 (MEK1), MAP2K2 (MEK2)	0.0182671	0.0258555	FALSE	0.217649	0.0200302	0.215977	0.0260212	0.287566	0.0157463	0.285786	0.0200594	0.0451375	0.00664756	0.0445361	0.00917687	0.0807193	0.0123951
254	AC220	FLT3	0.0245157	0.0352508	FALSE	0.0432993	0.0296056	0.0440446	0.0289518	0.0639021	0.0820309	0.0654801	0.080894	-0.0220804	0.022546	-0.0220311	0.0224592	-0.0563148	0.0637813
192	LFM-A13	BTK	0.0115192	0.0179807	FALSE	-0.0531377	0.0250439	-0.0195113	0.0236023	-0.0405138	0.0268065	-0.0118703	0.028813	-0.00312639	0.00216191	-0.00372733	0.0030333	-0.0064223	0.00386424
1242	(5Z)-7-Oxozeaenol	MAP3K7 (TAK1)	0.0204108	0.0324806	FALSE	0.167615	0.021893	0.165201	0.0198091	0.354519	0.017719	0.350512	0.0179344	0.0274883	0.007302	0.026819	0.00689166	0.121717	0.0117046
200	LAQ824	HDAC	0.0196359	0.0313028	FALSE	-0.0332545	0.0071741	-0.021024	0.0171727	0.1061	0.0276488	0.1031	0.0312407	-0.00827088	0.00415091	-0.00832288	0.00385988	0.00715964	0.0111566
253	XMD14-99	EPHB3, CAMK1	0.0158101	0.0275366	FALSE	0.0436149	0.0154325	0.0435864	0.0154582	0.405815	0.0929819	0.405724	0.0930741	-0.00153086	0.00331548	-0.00153564	0.0033161	0.165732	0.0761336
272	AR-42	HDAC	0.00966983	0.0172421	FALSE	-0.0421229	0.011677	-0.026736	0.0168504	0.137558	0.0270912	0.138535	0.0285963	-0.0058134	0.00267036	-0.00670715	0.00378506	0.0167606	0.0110802
1039	SL 0101-1	RSK, AURKB, PIM3	0.0142285	0.0254372	FALSE	-0.0450284	0.033377	-0.0357061	0.0287132	-0.0149598	0.0187103	-0.0094936	0.017845	-0.00620592	0.00268255	-0.00653845	0.00287296	-0.00743897	0.00444721
176	IPA-3	PAK1, PAK2, PAK3	0.0195594	0.0352509	FALSE	0.0248818	0.0340696	0.0328231	0.032395	0.169577	0.0170173	0.165136	0.0164091	-0.000620179	0.0045896	-8.02044e-05	0.00452622	0.0268368	0.00556623
53	CGP-60474	CDK1,CDK2,CDK5,CDK7,CDK9	0.0188699	0.0345212	FALSE	-0.0772212	0.0367857	-0.0512681	0.0310912	0.0404465	0.0447253	0.0325928	0.0445456	-0.0149248	0.00694893	-0.0167466	0.0085534	-0.0162869	0.0178919
1262	UNC1215	LMBL3	0.0126251	0.0232296	FALSE	-0.0721625	0.0195633	-0.0373559	0.0310728	-0.0330804	0.0228005	-0.0248888	0.0150197	-0.00328131	0.00165994	-0.0039246	0.0022539	-0.00717416	0.00450559
5	Sunitinib	PDGFRA, PDGFRB, KDR, KIT, FLT3	0.0126887	0.0237357	FALSE	0.0633894	0.0683063	0.0630211	0.0613527	0.0880632	0.0525674	0.0860085	0.0477162	-0.00184842	0.0182754	-0.00822127	0.0229973	-0.0148052	0.0281566
202	GSK-1904529A	IGF1R	0.0125925	0.0246323	FALSE	-0.0597229	0.0165988	-0.0230131	0.0280449	-0.0735533	0.0229663	-0.0137977	0.0360642	-0.00285456	0.00126517	-0.00343183	0.0018885	-0.00411823	0.00320436
245	UNC0638	G9a(EHMT2), GLP(EHMT1)	0.012762	0.025276	FALSE	-0.0206006	0.0197102	0.000399821	0.0219301	0.0752651	0.0119496	0.0655401	0.0178364	-0.00438786	0.0025995	-0.00968017	0.00772678	-0.000478809	0.00626744
1264	SGC0946	Q8TEK3 (DOT1L)	0.00950445	0.0194249	FALSE	-0.0571451	0.0158044	-0.0326082	0.0183576	-0.0428814	0.0228636	-0.0262348	0.0251519	-0.00267075	0.00227387	-0.00296185	0.00249685	-0.00678096	0.00665904
180	Thapsigargin	sarco-endoplasmic reticulum Ca2+-ATPases	0.00939705	0.0201395	FALSE	-0.0412492	0.0217641	-0.0177414	0.0175651	0.164744	0.0247043	0.159579	0.0269158	-0.00736074	0.00318173	-0.0103358	0.00309123	0.0210372	0.0118296
228	KIN001-102	AKT1	0.0130816	0.0282205	FALSE	0.0801587	0.0447329	0.0739739	0.0360278	0.182061	0.0204511	0.176893	0.0234678	0.00545044	0.00913671	0.00371456	0.00905	0.0299012	0.0093031
1199	Tamoxifen	ER	0.00692636	0.0156172	FALSE	-0.00802886	0.0456736	0.00281231	0.0367636	0.00841567	0.0372305	0.011283	0.0330279	-0.0316427	0.0301558	-0.0320036	0.0305354	-0.0524032	0.0265044
165	DMOG	Prolyl-4-Hydroxylase	0.00594491	0.0136683	FALSE	-0.0754459	0.0335245	-0.0392115	0.0421223	0.222163	0.0163688	0.204543	0.0212446	-0.00436082	0.00336667	-0.008186	0.00404741	0.0416218	0.00883056
344	THZ-2-49	CDK9	0.0118855	0.0277479	FALSE	0.0159767	0.0256548	0.0166238	0.0274025	0.1619	0.0212177	0.15252	0.0287357	-0.00069934	0.00242594	-0.0045523	0.00473938	0.0219463	0.0107077
341	EX-527	SIRT1	0.0144542	0.0350261	FALSE	-0.0683839	0.0230971	-0.0709613	0.0230929	-0.0588933	0.0345543	-0.0604545	0.0359198	-0.00302453	0.00162988	-0.00324855	0.00159775	-0.00624778	0.00351089
1495	AZD-2281	PARP1, PARP2	0.00990451	0.0243484	FALSE	0.262088	0.0226237	0.259522	0.022772	0.251833	0.0263998	0.247087	0.0256207	0.0680472	0.0113851	0.0668321	0.0115609	0.0578771	0.0142575
173	FH535	unknown	0.0121508	0.0309632	FALSE	-0.070136	0.0333808	-0.0589429	0.0390356	0.0619006	0.0267067	0.0595653	0.0280584	-0.00508295	0.00367785	-0.00528952	0.00351535	-0.00150826	0.00618611
111	Salubrinal	GADD34-PP1C	0.0177137	0.0459866	FALSE	-0.0742697	0.0372644	-0.0102595	0.0461381	0.00510582	0.0466577	0.016678	0.0483134	-0.00546248	0.00373854	-0.0143044	0.0136288	-0.0158151	0.0145241
167	OSU-03012	PDPK1 (PDK1)	0.0098304	0.0255715	FALSE	-0.0602047	0.0318034	-0.0281591	0.0358281	0.11465	0.0126836	0.095214	0.0133162	-0.00749093	0.00525336	-0.0107064	0.00636848	0.00153145	0.00655017
291	KIN001-266	MAP3K8 (COT)	0.00814389	0.0215428	FALSE	-0.0365295	0.0180447	-0.0141797	0.0139355	-0.0216388	0.0296566	-0.023874	0.0277014	-0.00470017	0.00277577	-0.00716607	0.00327291	-0.00887412	0.00635603
155	AP-24534	ABL	0.00940954	0.0282963	FALSE	-0.0352603	0.0165833	-0.033934	0.0194666	0.076189	0.0643918	0.0741806	0.0644996	-0.00861412	0.00627649	-0.00928919	0.00647184	-0.00650177	0.0229906
170	Shikonin	unknown	0.0110643	0.0342258	FALSE	-0.0302717	0.0250135	-0.0238275	0.0204849	0.121199	0.0267029	0.118359	0.0324134	-0.00838307	0.00477955	-0.00829223	0.00456683	0.013028	0.00915653
1241	CHIR-99021	GSK3B	0.00420719	0.0133468	FALSE	-0.0405141	0.0435449	-0.0124126	0.032665	0.153717	0.0107976	0.15034	0.0114131	-0.00156794	0.00200431	-0.00287639	0.00289306	0.0183542	0.00542734
252	WZ3105	CLK2, CNSK1E, FLT3, ULK1	0.00566901	0.0181623	FALSE	0.0287162	0.025064	0.0289165	0.0212936	0.333711	0.0101601	0.322893	0.0127709	-0.00175721	0.00290462	-0.00312603	0.0030727	0.102054	0.00695941
257	NPK76-II-72-1	PLK3	0.00605941	0.0195052	FALSE	0.154997	0.035218	0.145329	0.0384348	0.199741	0.0247076	0.196542	0.0255469	0.0230752	0.00885141	0.0205612	0.0101639	0.0379547	0.0108308
1008	Methotrexate	Dihydrofolate reductase (DHFR)	0.0073248	0.0236495	FALSE	-0.0439187	0.0207465	-0.0299986	0.0235499	0.228958	0.0283179	0.226388	0.0311756	-0.00299245	0.0018642	-0.00333912	0.00212296	0.0479531	0.0170412
194	AUY922	HSP90	0.00757026	0.0247209	FALSE	-0.0679766	0.0154499	-0.0482347	0.0171194	0.138982	0.0332008	0.133317	0.0321816	-0.0075622	0.00476804	-0.00932823	0.00651809	0.0165225	0.010357
1020	Lenalidomide	TNFA	0.0133	0.0452361	FALSE	-0.0625621	0.0202763	-0.0634138	0.0215359	-0.0432403	0.0287854	-0.0472804	0.0346379	-0.00442516	0.00385644	-0.00455697	0.00388015	-0.00397691	0.00414643
1261	rTRAIL	TR10A (DR4), TR10B (DR5)	0.00528004	0.0187888	FALSE	-0.0574615	0.0241334	-0.0278076	0.0238957	0.1593	0.0238745	0.146917	0.0289944	-0.00248802	0.00160707	-0.0040694	0.00158331	0.0193445	0.011648
37	Crizotinib	MET, ALK	0.0169783	0.0604751	FALSE	-0.101176	0.0315982	-0.0501159	0.0562269	0.362115	0.0652354	0.362359	0.0532998	-0.00631653	0.00382984	-0.009635	0.00666765	0.130714	0.0369798
1053	MK-2206	AKT1, AKT2	0.00832243	0.0304469	FALSE	-0.0721376	0.0325659	-0.0369211	0.032678	-0.0160188	0.0321172	-0.0108573	0.0264904	-0.00703916	0.00489932	-0.0109397	0.00586306	-0.0158417	0.00571385
287	KIN001-244	PDPK1 (PDK1)	0.0079479	0.0304889	FALSE	0.00471815	0.0263812	0.00341489	0.0239702	-0.0118316	0.0349624	-0.0112145	0.0359669	-0.00402373	0.00301368	-0.00498009	0.00349321	-0.0128753	0.00888849
1054	PD-0332991	CDK4, CDK6	0.00755985	0.0291737	FALSE	0.0504826	0.0295277	0.0462691	0.0362972	0.129211	0.0253307	0.128738	0.021028	0.000784093	0.0055845	-0.00352997	0.0105327	0.0107019	0.00872362
1003	Camptothecin	TOP1	0.00549594	0.0221468	FALSE	0.139041	0.016825	0.132596	0.0196892	0.433928	0.0140816	0.427626	0.0181116	0.0187557	0.00493349	0.0165412	0.00618511	0.176391	0.0129525
223	ZSTK474	PI3K	0.00554704	0.0228633	FALSE	-0.00183398	0.0283533	0.00144738	0.0217473	0.132774	0.0275892	0.125911	0.0266155	-0.00619034	0.00471487	-0.00817621	0.00530414	0.0132204	0.00926781
292	Masitinib	KIT	0.00500183	0.0235664	FALSE	-0.0613138	0.0209586	-0.026044	0.0347156	-0.0249663	0.0436064	-0.0184568	0.0403049	-0.00231967	0.00133198	-0.00326407	0.00242881	-0.00496595	0.00513925
1494	SN-38	TOP1	0.00301159	0.0146323	FALSE	0.0694838	0.0182169	0.0686041	0.0182179	0.452618	0.0118009	0.451219	0.0122393	0.00356159	0.00321843	0.00328611	0.00330515	0.200059	0.00980663
263	FR-180204	ERK	0.00427978	0.021035	FALSE	-0.067207	0.0200848	-0.0514344	0.0181504	-0.0401848	0.0196986	-0.033568	0.018358	-0.00319854	0.00206191	-0.00362009	0.00264045	-0.0121398	0.0210585
1047	Nutlin-3a	MDM2	0.00548962	0.0277896	FALSE	0.496363	0.00758452	0.494468	0.00785735	0.559089	0.00934514	0.55603	0.00961702	0.241139	0.00600877	0.239816	0.00624704	0.308819	0.0105102
1029	AMG-706	VEGFR, RET, c-KIT, PDGFR	0.0132155	0.0676819	FALSE	0.00535876	0.051355	0.018979	0.0464885	0.0513154	0.044679	0.047534	0.0406618	-0.00521467	0.0120517	-0.00457937	0.0122817	-0.00733676	0.0244145
277	ABT-869	VEGFR and PDGFR family	0.00742164	0.038237	FALSE	0.0481525	0.0398133	0.0467135	0.0384826	0.136248	0.108901	0.134257	0.106704	-0.0108825	0.015873	-0.0116062	0.0154955	-0.0294021	0.064714
51	Dasatinib	ABL, SRC, KIT, PDGFR	0.00658837	0.035782	FALSE	-0.109643	0.0355425	-0.0499144	0.0293639	0.226374	0.0335539	0.205134	0.035369	-0.0070732	0.00349202	-0.0117673	0.00752303	0.0368851	0.0221567
193	GW-2580	CSF1R (cFMS)	0.00510802	0.0295633	FALSE	-0.0658548	0.0178127	-0.0658548	0.0178127	-0.131297	0.0458764	-0.131184	0.0458928	-0.00265103	0.00131975	-0.00265103	0.00131975	-0.0130968	0.00509995
1170	CCT018159	HSP90	0.00757169	0.0439195	FALSE	0.0236031	0.0171559	0.0205525	0.0197477	0.209932	0.0248748	0.209572	0.0249629	-0.00432081	0.00420462	-0.00538815	0.00623554	0.0436306	0.0109534
207	AS601245	JNK	0.00726511	0.0437378	FALSE	-0.0607159	0.0167095	-0.0242009	0.0415712	-0.024527	0.0198274	-0.00983311	0.0266879	-0.00559602	0.00385211	-0.00816173	0.00765017	-0.00800844	0.00625164
1022	AZD7762	CHEK1, CHEK2	0.00413793	0.0252664	FALSE	-0.0369547	0.0369752	-0.0285017	0.0392921	0.221097	0.0318065	0.215	0.0323787	-0.00671946	0.00404079	-0.00854479	0.00571546	0.0451845	0.0154334
62	BMS-536924	IGF1R	0.00783698	0.049474	FALSE	-0.0691477	0.0320087	-0.0558807	0.0404907	-0.0240107	0.0359131	-0.0295817	0.0410244	-0.0146699	0.00915813	-0.0183418	0.0123984	-0.0314161	0.0174514
185	OSI-906	IGF1R	0.00434311	0.0304391	FALSE	0.170413	0.0256687	0.16367	0.0251561	0.275157	0.0308598	0.266818	0.03123	0.0284469	0.00770744	0.026654	0.00773268	0.0698529	0.0161904
1372	Trametinib	MAP2K1 (MEK1), MAP2K2 (MEK2)	0.00332244	0.0238858	FALSE	0.182574	0.00965185	0.18034	0.0109677	0.331686	0.0136032	0.324421	0.0149538	0.0331064	0.00346516	0.0324351	0.00386009	0.104559	0.0102094
197	Bryostatin 1	PRKC	0.00385042	0.0304487	FALSE	-0.00140151	0.02804	0.00222229	0.0287239	-0.02433	0.0205477	-0.0281261	0.0159716	-0.0155526	0.0103092	-0.0225603	0.0142907	-0.0166819	0.00920013
1021	Axitinib	PDGFR, KIT, VEGFR	0.00379034	0.0382613	FALSE	-0.0697659	0.0182067	-0.0685914	0.018663	0.139882	0.031007	0.138712	0.030627	-0.00295867	0.00137491	-0.00327302	0.00172571	0.0181147	0.00967298
273	CUDC-101	HDAC, EGFR	0.00150881	0.0153532	FALSE	-0.0382253	0.035197	-0.0295699	0.0300728	0.191275	0.0193015	0.185885	0.0299	-0.00531876	0.00406862	-0.00612019	0.00424144	0.0338352	0.011918
261	TL-1-85	MAP3K7 (TAK1)	0.00240829	0.0257723	FALSE	0.0709462	0.0259477	0.0630957	0.0272684	0.0991109	0.0409837	0.106153	0.0369219	0.00354436	0.00600263	-8.83455e-05	0.00829852	-0.00182502	0.0167731
1175	AG-014699	PARP1, PARP2	0.00263644	0.0311242	FALSE	0.12897	0.0310267	0.127868	0.0309691	0.149539	0.0332134	0.148216	0.0319009	0.0160016	0.0092523	0.0156625	0.00932188	0.0167899	0.0147641
34	Imatinib	ABL, KIT, PDGFR	0.00270725	0.035924	FALSE	-0.199878	0.0845732	-0.168002	0.0868909	-0.209273	0.088895	-0.162501	0.0779005	-0.0266138	0.0136864	-0.0284823	0.014708	-0.0518895	0.0339111
1038	NU-7441	PRKDC (DNAPK)	0.00232892	0.0312177	FALSE	-0.0757544	0.017645	-0.0687849	0.0218401	-0.0469891	0.0375233	-0.0467458	0.0357088	-0.00586863	0.00348297	-0.00643355	0.00398893	-0.0116728	0.00939742
17	Cyclopamine	SMO	0.00265207	0.0416173	FALSE	-0.0974451	0.0240005	-0.0868147	0.0381045	-0.114722	0.0301628	-0.111447	0.0332335	-0.00623582	0.00258344	-0.00683977	0.00280591	-0.0136177	0.00631748
1001	AICAR	AAPK1 (AMPK) agonist	0.00176587	0.0367169	FALSE	-0.0514242	0.0148995	-0.0550526	0.0162823	0.331465	0.0212346	0.330781	0.0206873	-0.00235512	0.00137146	-0.00370236	0.00348667	0.108213	0.0140692
286	KIN001-236	TIE2	0.0015819	0.0337273	FALSE	-0.017589	0.0290675	-0.0171771	0.0259255	0.0683032	0.0321964	0.0667511	0.0371948	-0.00419372	0.00389555	-0.00476802	0.00345947	-0.00211345	0.0115452
249	XL-184	VEGFR, MET, RET, KIT, FLT1, FLT3, FLT4, Tie2,AXL	0.000725357	0.0167564	FALSE	0.0859686	0.0400959	0.0834589	0.0394933	0.147047	0.0305331	0.147479	0.0286842	0.00131779	0.0142469	0.00029763	0.0143804	0.0117782	0.0116174
6	PHA-665752	MET	0.00214269	0.0563626	FALSE	-0.113992	0.0367083	-0.1065	0.0433338	-0.10585	0.0309991	-0.121735	0.059495	-0.00792161	0.0050216	-0.0139629	0.0120446	-0.0151875	0.0145359
260	NG-25	MAP3K7 (TAK1)	0.000443174	0.013656	FALSE	0.108528	0.0290002	0.10464	0.0285815	0.144977	0.0318337	0.141354	0.0327272	0.00942728	0.009364	0.00766241	0.00962092	0.0126787	0.0163781
283	GSK2126458	PI3K, MTOR	0.000261441	0.0162024	FALSE	0.0137221	0.0272942	0.0130824	0.0295822	0.155307	0.01332	0.136568	0.0216552	-0.00470952	0.00478987	-0.00581948	0.00621528	0.0167255	0.00804388
206	Ruxolitinib	JAK1, JAK2, TYK2	0.000443498	0.0392383	FALSE	-0.0292339	0.0191456	-0.029568	0.0186041	0.132139	0.0331407	0.131688	0.0335085	-0.00351592	0.00124406	-0.00355553	0.00120904	-0.0011072	0.0196645
282	EKB-569	EGFR	9.29414e-05	0.0331988	FALSE	0.00494652	0.0319631	0.00363357	0.0326109	0.0291492	0.0322283	0.0271861	0.0310752	-0.00659507	0.00649589	-0.00691299	0.00668119	-0.00892452	0.00801631
224	AS605240	PI3Kgamma	-0.000157888	0.0315714	FALSE	-0.0165302	0.0356936	-0.0163159	0.0430669	0.00192261	0.0178364	1.18545e-05	0.0225079	-0.00510181	0.00328471	-0.0065399	0.00423773	-0.00919087	0.00610106
32	VX-680	AURKA, AURKB, AURKC, FLT3, ABL1, JAK2	-0.000419186	0.0386915	FALSE	-0.0742881	0.0406687	-0.0584742	0.029738	-0.0475196	0.0492737	-0.0423329	0.039611	-0.0107369	0.00559605	-0.0202829	0.0113373	-0.0292204	0.0165075
269	NSC-207895	MDM4	-0.000383643	0.0296255	FALSE	-0.0521977	0.0235826	-0.0512822	0.0249648	0.183374	0.0239136	0.181808	0.0246195	-0.00283145	0.0017036	-0.00289834	0.00178986	0.0324045	0.00985626
134	Etoposide	TOP2	-0.000605575	0.0218223	FALSE	0.0369602	0.0306892	0.0221313	0.0244214	0.271811	0.0138359	0.259895	0.0140266	-0.000618408	0.00478065	-0.00923486	0.00854039	0.0664954	0.00796327
1114	Cetuximab	EGFR	-0.000944708	0.0320172	FALSE	-0.0640906	0.0282417	-0.0237658	0.0383372	0.121289	0.0599753	0.105659	0.055089	-0.00411498	0.00248915	-0.014336	0.00999316	0.00662589	0.0160776
1375	Temozolomide	DNA akylating agent	-0.000987788	0.0329115	FALSE	-0.0402379	0.0191443	-0.0434778	0.018654	0.200593	0.0400363	0.198419	0.0373186	-0.00247139	0.00240026	-0.00410893	0.00376392	0.032153	0.0230495
295	NVP-BHG712	EPHB4	-0.000836165	0.0202471	FALSE	-0.00505946	0.0335974	-0.00669106	0.0297926	0.0800734	0.0377732	0.0792962	0.0366119	-0.00317102	0.00422773	-0.00471044	0.00548552	0.000939033	0.011256
238	CAL-101	PI3Kdelta	-0.00077089	0.018516	FALSE	0.00258396	0.0327132	0.00276579	0.0326639	0.145547	0.0333227	0.144995	0.0341132	-0.0139139	0.0116809	-0.0140315	0.011724	0.0123035	0.0168892
229	LY317615	PRKCB (PKCbeta)	-0.000969366	0.0226044	FALSE	-0.0410473	0.0404895	-0.0308687	0.0407261	0.0135069	0.034371	0.0301332	0.0253482	-0.00376485	0.00380253	-0.0056409	0.00445543	-0.00358411	0.0052941
1248	FK866	NAMPT	-0.00135991	0.0284054	FALSE	0.111118	0.0170114	0.108031	0.0166141	0.297115	0.0173165	0.297229	0.016602	0.012164	0.00420324	0.0114102	0.00417584	0.0879577	0.0104478
135	Gemcitabine	DNA replication	-0.0012404	0.0190326	FALSE	-0.0383527	0.0313365	-0.025554	0.0196946	0.28308	0.0110269	0.274641	0.0190144	-0.0066402	0.00320313	-0.00906544	0.00516489	0.0748255	0.0102509
346	THZ-2-102-1	CDK7	-0.00297502	0.0443096	FALSE	0.0137849	0.0163147	0.00863835	0.0252674	0.245777	0.0212694	0.235588	0.0214513	-0.00288321	0.00274838	-0.00594971	0.0042666	0.0547939	0.00896036
1062	AZD6244	MAP2K1 (MEK1), MAP2K2 (MEK2)	-0.00241506	0.0325334	FALSE	-0.0651811	0.0292587	-0.0379166	0.0297724	0.0783792	0.0369204	0.0759014	0.0382509	-0.00393051	0.00339932	-0.00757075	0.00578202	-0.000334796	0.010388
196	Phenformin	AAPK1 (AMPK) agonist	-0.00162636	0.0213039	FALSE	-0.0681905	0.0249472	-0.0400706	0.0273248	0.0489538	0.0330803	0.0340487	0.0299966	-0.00333963	0.00212689	-0.00532799	0.00441977	-0.0042917	0.00657796
1019	Bosutinib	SRC, ABL, TEC	-0.00263969	0.0261284	FALSE	-0.0680523	0.0306562	-0.0306608	0.0235444	0.0124599	0.028777	0.0107044	0.0357288	-0.00470335	0.00399422	-0.00823035	0.00368587	-0.0106143	0.00860971
306	TG101348	JAK2	-0.00291426	0.0261765	FALSE	-0.0398363	0.0223453	-0.0318296	0.026031	0.0586932	0.0338102	0.0466506	0.0335872	-0.00427876	0.00284322	-0.00541205	0.00391377	-0.00550862	0.00961289
1052	RO-3306	CDK1	-0.00440461	0.0393812	FALSE	-0.0137234	0.0336575	-0.0130363	0.0315736	0.00099904	0.0271987	-0.00171752	0.0243607	-0.00448558	0.00374361	-0.00735245	0.0085711	-0.00753419	0.0078737
332	XMD15-27	CAMK2B, CLK2, DYRK1A, MAST1, STK39	-0.00366701	0.0314847	FALSE	-0.060034	0.0172591	-0.0624713	0.0190379	0.0750055	0.058561	0.0748937	0.0587235	-0.00403752	0.00433614	-0.00469621	0.00461488	-0.0133651	0.0256686
153	Midostaurin	KIT	-0.00378082	0.0244131	FALSE	-0.0458063	0.0197076	-0.0289566	0.02601	0.174437	0.0241807	0.166895	0.0306387	-0.00603776	0.00414232	-0.0103895	0.00586194	0.0243067	0.0133542
231	FMK	RSK	-0.00415205	0.026445	FALSE	-0.0575112	0.0191248	-0.0480093	0.0262153	-0.0571966	0.0342409	-0.0529138	0.0365918	-0.00292432	0.00198816	-0.00433341	0.00301322	-0.00464334	0.00454385
133	Doxorubicin	DNA intercalating	-0.00332469	0.0193287	FALSE	0.0343577	0.0316163	0.0243883	0.0271878	0.237401	0.021795	0.229932	0.0257119	-0.00129774	0.00525018	-0.00485216	0.00480721	0.051442	0.0130778
258	STF-62247	stimulates autophagy	-0.00212734	0.0117224	FALSE	-0.0537835	0.0226967	-0.0370752	0.022432	0.0153463	0.0288792	0.0111001	0.0289173	-0.00246649	0.0015527	-0.00320611	0.0019163	-0.0116767	0.01037
89	Parthenolide	NFKB1	-0.00897293	0.048257	FALSE	-0.0397636	0.0402398	-0.0355389	0.0489231	0.0622516	0.0422044	0.0504013	0.0497828	-0.0108066	0.00813492	-0.01656	0.0112408	-0.0175538	0.021386
1030	KU-55933	ATM	-0.00512251	0.0234772	FALSE	-0.0559195	0.0170258	-0.0525583	0.0187337	-0.0630487	0.0265267	-0.0374116	0.0187914	-0.00299256	0.0022283	-0.00394929	0.00273558	-0.00477176	0.00235307
205	BMS-708163	g-secretase	-0.0103584	0.0472943	FALSE	-0.0677175	0.0166439	-0.0652468	0.0212473	0.00176551	0.0280809	-0.00160448	0.030942	-0.00361323	0.00281509	-0.00438946	0.00266286	-0.00782625	0.00775337
1067	CCT007093	PPM1D	-0.00796957	0.0359663	FALSE	-0.0323955	0.0279822	-0.0369137	0.027566	-0.00666333	0.0301991	-0.0120632	0.0308856	-0.00647718	0.00731012	-0.00744111	0.00717524	-0.015463	0.0185964
1377	Afatinib (rescreen)	ERBB2, EGFR	-0.00411094	0.0184441	FALSE	0.0674448	0.0296331	0.0611044	0.0271117	0.33458	0.0180492	0.333168	0.0198904	0.00141716	0.00770718	-0.000355103	0.00775387	0.110604	0.0126953
1498	AZD6244	MAP2K1 (MEK1), MAP2K2 (MEK2)	-0.00398791	0.0173624	FALSE	0.186798	0.0316417	0.186483	0.0319588	0.245066	0.0249113	0.241644	0.0276112	0.0345581	0.0118193	0.0344465	0.0119173	0.0576327	0.0143442
106	XMD8-85	MAP2K5 (ERK5)	-0.0105763	0.0460056	FALSE	-0.0365531	0.0349504	-0.0423246	0.0384478	0.0155048	0.0231967	0.0143418	0.0268088	-0.0109065	0.00513807	-0.0137538	0.00674485	-0.0218886	0.0129675
271	VNLG/124	HDAC, RAR	-0.00819984	0.0345951	FALSE	0.131012	0.0416844	0.130808	0.0418682	0.120384	0.119402	0.119934	0.119302	0.0154443	0.0123496	0.0153694	0.0124221	-0.0195633	0.0680953
1046	681640	WEE1, CHEK1	-0.0058624	0.0237537	FALSE	-0.0656798	0.0194028	-0.0640453	0.0207176	0.0291533	0.0221591	0.0258323	0.0236957	-0.00304481	0.00128805	-0.0031118	0.0012454	-0.00686674	0.00532116
225	Genentech Cpd 10	AURKA, AURKB	-0.0101108	0.039438	FALSE	0.105632	0.0176924	0.0970031	0.013431	0.0983576	0.021208	0.0935263	0.0212111	0.0103607	0.00383285	0.00876677	0.00320488	0.0052752	0.00684093
1161	ZG-10	IRAK1	-0.0117299	0.0455502	FALSE	-0.0551806	0.0331501	-0.0572101	0.0293301	0.401065	0.0109129	0.385688	0.0157317	-0.00833021	0.00420221	-0.0153431	0.00830413	0.134709	0.00873477
1373	Dabrafenib	BRAF	-0.00497611	0.019242	FALSE	0.344879	0.0152586	0.342144	0.0157477	0.39128	0.0246154	0.388832	0.0240778	0.114987	0.00859696	0.113501	0.00888788	0.14883	0.0165414
345	KIN001-270	CDK9	-0.00677751	0.026046	FALSE	-0.0470211	0.0268615	-0.046989	0.0270307	0.029868	0.0253328	0.022387	0.0222193	-0.00456354	0.00330178	-0.00458541	0.00331305	-0.0100508	0.00600765
290	KIN001-260	IKK	-0.00938401	0.0351426	FALSE	-0.0969241	0.0649877	-0.0905108	0.055875	-0.0794951	0.0670248	-0.076974	0.0678556	-0.0152523	0.0149992	-0.0168305	0.0156826	-0.0127919	0.0124228
151	QS11	ARFGAP	-0.00906616	0.0334773	FALSE	-0.0639646	0.0172164	-0.0671357	0.0149633	-0.0295021	0.0289374	-0.029273	0.0246938	-0.00410013	0.0027002	-0.0047324	0.00325308	-0.00996538	0.00552761
293	MP470	PDGFR	-0.00703949	0.0255821	FALSE	-0.057857	0.0171936	-0.0593133	0.0179262	0.00446322	0.0196415	0.00154176	0.0204764	-0.00244938	0.00154097	-0.00286314	0.00232018	-0.00336575	0.00342414
172	Embelin	XIAP	-0.00877787	0.0303919	FALSE	-0.0616639	0.0266159	-0.0651448	0.0288564	-0.0291151	0.0243656	-0.0358474	0.0284031	-0.00602615	0.00423512	-0.00667663	0.00448424	-0.00958806	0.00292402
304	SB52334	ALK5	-0.0053516	0.0179177	FALSE	0.138057	0.0418828	0.133444	0.0414932	0.169702	0.0256441	0.164819	0.0245064	0.0182829	0.010209	0.0171237	0.0101979	0.0264383	0.00932236
35	NVP-TAE684	ALK	-0.0065462	0.0212664	FALSE	-0.0686099	0.0448207	-0.0500206	0.0401223	0.406761	0.0541998	0.412594	0.0278317	-0.0180036	0.0164486	-0.024459	0.0187933	0.167935	0.0214795
60	BI-2536	PLK1, PLK2, PLK3	-0.015973	0.0509729	FALSE	-0.0356387	0.058858	-0.0459037	0.0584573	0.0349434	0.0452947	0.0230232	0.0467818	-0.00958539	0.0094219	-0.0122581	0.0110972	-0.0125023	0.0121173
164	JQ12	HDAC	-0.00627541	0.0199762	FALSE	-0.0603428	0.0199795	-0.0303554	0.0232231	-0.0329566	0.0397411	-0.0268246	0.0359942	-0.00318962	0.00222252	-0.00672768	0.00588939	-0.00907487	0.00352029
1036	PLX4720	BRAF	-0.00964347	0.0298362	FALSE	0.201225	0.0236765	0.194619	0.0238569	0.193826	0.0381804	0.186188	0.0413865	0.038722	0.00723194	0.0365593	0.00741028	0.0343167	0.0147818
1129	PF-4708671	RPS6KB1 (p70S6KA)	-0.00704561	0.0217553	FALSE	-0.0575351	0.0242894	-0.0367563	0.019347	-0.00476023	0.0285122	-0.000635766	0.0277183	-0.00559734	0.00379516	-0.0108624	0.00663841	-0.00845991	0.00617174
186	Bexarotene	Retinioic acid X family agonist	-0.0109575	0.0336394	FALSE	0.060225	0.0692761	0.0589339	0.0687335	0.0804791	0.0306697	0.0801561	0.0305934	-0.00117124	0.0163201	-0.00148846	0.016262	-0.000516347	0.0131191
1069	EHT 1864	Rac GTPases	-0.00942323	0.0289213	FALSE	-0.0460353	0.0209194	-0.0473438	0.013649	0.153125	0.0215805	0.151919	0.0206562	-0.00264833	0.00118567	-0.00387384	0.00325715	0.0228885	0.0066786
302	PI-103	PI3Ka, PRKDC (DNAPK)	-0.00966708	0.0295128	FALSE	0.00744738	0.0255583	0.00456606	0.0218147	0.153865	0.0133137	0.142755	0.0185642	-0.00555762	0.00395584	-0.010102	0.0045039	0.0180533	0.00812853
274	PXD101, Belinostat	HDAC	-0.00815032	0.0242462	FALSE	-0.0523593	0.0244224	-0.0503743	0.0222491	0.099498	0.0339949	0.0954731	0.0319108	-0.00537021	0.00326431	-0.00725493	0.00293289	0.00587035	0.00984171
221	TAK-715	p38a	-0.0108158	0.0320085	FALSE	-0.0455762	0.0276755	-0.0474081	0.029055	0.0129542	0.0323708	0.0118852	0.0322546	-0.00812588	0.00338601	-0.00925114	0.00330534	-0.00926808	0.00747671
300	CX-5461	RNA Pol I	-0.0146316	0.0429795	FALSE	0.117859	0.0213497	0.111811	0.0274803	0.139281	0.0273164	0.138084	0.0280734	0.013343	0.00540348	0.0116331	0.00713573	0.0173366	0.0096494
294	MPS-1-IN-1	MPS1	-0.00984404	0.0288005	FALSE	0.137019	0.0301406	0.133411	0.0318388	0.420795	0.0326993	0.4194	0.0323403	0.0188765	0.00792864	0.0179807	0.00839265	0.169075	0.024734
1060	PD-0325901	MAP2K1 (MEK1), MAP2K2 (MEK2)	-0.0139518	0.0407446	FALSE	0.20004	0.018394	0.190655	0.0145931	0.19723	0.0235889	0.197584	0.0265007	0.0364548	0.00462073	0.0341872	0.00392626	0.0388207	0.0100806
1013	Nilotinib	ABL	-0.00785688	0.0228929	FALSE	-0.0752375	0.0298062	-0.0705482	0.0253622	-0.0651197	0.0326153	-0.0635128	0.0323983	-0.00497062	0.00407424	-0.00520603	0.00419519	-0.0069123	0.0054981
150	Bicalutamide	ANDR (androgen receptor)	-0.00967574	0.0270063	FALSE	-0.0761263	0.0225421	-0.0717832	0.0218632	-0.042125	0.0272669	-0.0413223	0.0251969	-0.00408077	0.00182694	-0.00449515	0.00214303	-0.0135188	0.0159624
87	GW843682X	PLK1	-0.0178245	0.0482457	FALSE	-0.104914	0.0333202	-0.0926967	0.0359039	-0.0519707	0.0448057	-0.0748376	0.0529437	-0.00961022	0.00559881	-0.0162798	0.00913897	-0.0262078	0.0185458
1023	GW 441756	NTRK1	-0.00743973	0.0201275	FALSE	-0.0749187	0.0305171	-0.0519593	0.027703	-0.0600945	0.0190529	-0.0355121	0.0325317	-0.00367141	0.00278532	-0.00486542	0.00330268	-0.011393	0.0098247
255	CP724714	ERBB2	-0.0119627	0.0314145	FALSE	0.0944718	0.050859	0.0939982	0.0519534	0.25422	0.0451602	0.253972	0.0454827	0.00679431	0.0132545	0.00124565	0.0267356	0.0635644	0.0240892
1239	YK 4-279	RNA helicase A	-0.0117892	0.0307774	FALSE	0.0471504	0.0276872	0.0438814	0.0274988	0.251395	0.0246907	0.24312	0.0257561	-0.00110353	0.00457267	-0.00297787	0.00590471	0.0581943	0.012897
235	QL-XII-47	BTK, BMX	-0.0166135	0.0414345	FALSE	0.0627162	0.0274947	0.0602408	0.0311764	0.230884	0.0138307	0.22819	0.0125808	0.00268791	0.00463758	0.00217048	0.00525632	0.0512499	0.00520197
1050	ZM-447439	AURKB	-0.0147248	0.0366514	FALSE	0.12867	0.0391282	0.122816	0.0418565	0.207951	0.0320378	0.200224	0.0335516	0.015811	0.0087486	0.0145663	0.00932229	0.0392435	0.0132788
1219	PFI-1	BRD2, BRD3, BRD4	-0.0151838	0.0376004	FALSE	-0.0381041	0.0108293	-0.0392123	0.0121765	-0.0211358	0.0292901	-0.0311447	0.0300247	-0.00598533	0.00331949	-0.00762878	0.00376465	-0.0139956	0.00841346
154	CHIR-99021	GSK3B	-0.0100834	0.0247071	FALSE	-0.0584823	0.0236812	-0.0557944	0.0271994	0.0703249	0.0393456	0.0666552	0.0388783	-0.00305623	0.00177331	-0.0033378	0.0020045	-0.00389389	0.0132818
1194	SB-505124	TGFR1 (ALK5)	-0.0119138	0.0286036	FALSE	-0.0553541	0.0185309	-0.0569035	0.0262262	-0.0107214	0.0395407	-0.0152589	0.0360483	-0.00236241	0.00152305	-0.00346409	0.00166024	-0.00572376	0.00242246
1502	Bicalutamide	ANDR (androgen receptor)	-0.00939297	0.0217813	FALSE	-0.0668021	0.0178529	-0.0634839	0.0180705	-0.0606016	0.0255139	-0.0580526	0.0274359	-0.00269122	0.00119836	-0.00310698	0.00129348	-0.0041195	0.0036856
1259	BMN-673	PARP1	-0.0118949	0.0275314	FALSE	0.254658	0.0220995	0.251775	0.0229654	0.379861	0.0227767	0.378111	0.0240365	0.0645683	0.0109878	0.0631001	0.0116149	0.142606	0.0184252
64	CMK	RSK	-0.0161792	0.0371223	FALSE	-0.0761053	0.0377363	-0.0641693	0.0347034	-0.0780451	0.0377323	-0.0869616	0.0312233	-0.00958252	0.00489989	-0.0134157	0.00702439	-0.0376397	0.0182663
52	GNF-2	ABL [T315I]	-0.0145443	0.032821	FALSE	-0.218276	0.104999	-0.165192	0.0818991	-0.188956	0.105978	-0.140344	0.0952294	-0.0328055	0.0264593	-0.0398465	0.0273596	-0.0505969	0.0416789
166	FTI-277	Farnesyl transferase (FNTA)	-0.0102901	0.0232047	FALSE	-0.060527	0.026395	-0.0615496	0.026422	-0.0702384	0.0303915	-0.0729725	0.0295112	-0.0025123	0.0019431	-0.00258802	0.0019288	-0.00822593	0.00918854
45	Z-LLNle-CHO	g-secretase	-0.0188427	0.0422038	FALSE	-0.114541	0.0347176	-0.10596	0.0369373	0.0248399	0.0359843	0.00485174	0.0389353	-0.0131988	0.00649989	-0.0178664	0.00660692	-0.0172746	0.0122339
1061	SB590885	BRAF	-0.0154317	0.0342915	FALSE	-0.00137952	0.0490805	-0.00792647	0.0453114	-0.0384	0.0489061	-0.0435817	0.0445832	-0.0115491	0.015824	-0.0133529	0.0160238	-0.0204209	0.0158453
1230	IOX2	EGLN1	-0.00711893	0.0156716	FALSE	-0.000157838	0.00608039	-0.000818379	0.00710795	-0.0395911	0.0413019	-0.0354427	0.036219	-0.131819	0.090252	-0.132154	0.0903414	-0.0452462	0.0471867
299	OSI-027	MTORC1/2	-0.0166526	0.036477	FALSE	-0.0267559	0.019234	-0.0321871	0.017044	0.192335	0.0248687	0.188299	0.0224631	-0.0053645	0.00354307	-0.00699884	0.00538655	0.0353254	0.00929916
301	PHA-793887	CDK-pan	-0.0127416	0.0278502	FALSE	0.115128	0.0283498	0.109777	0.0305698	0.210627	0.0162356	0.202251	0.0184025	0.0115251	0.00927172	0.0095957	0.0100242	0.0385281	0.00996083
1268	XAV 939	TNKS1 (tankyrase-1)	-0.00874401	0.01908	FALSE	-0.0557624	0.0153694	-0.0526453	0.0189561	0.160327	0.024685	0.158626	0.0244737	-0.00472935	0.00322967	-0.00506748	0.00339757	0.0251122	0.00832076
309	Y-39983	ROCK	-0.0087864	0.0189791	FALSE	-0.0263067	0.0314833	-0.0287914	0.0329089	0.0309602	0.0325685	0.028849	0.0352745	-0.00327206	0.00175869	-0.00526486	0.00264875	-0.00707255	0.00745056
127	GSK269962A	ROCK1, ROCK2	-0.01607	0.034447	FALSE	-0.0898309	0.0320328	-0.0505398	0.0411729	-0.0710536	0.0452993	-0.0313511	0.0473493	-0.00722757	0.00457271	-0.0203377	0.0117729	-0.0135916	0.00853528
298	OSI-930	KIT, VEGFR, PDGFR	-0.0164433	0.0340847	FALSE	-0.0614389	0.0383109	-0.0648384	0.0406814	-0.0649589	0.0347419	-0.0666082	0.0351447	-0.00388299	0.0035871	-0.00445948	0.00437078	-0.0078983	0.00694219
1072	BMS-708163	g-secretase	-0.0133885	0.0272276	FALSE	-0.0633856	0.0254793	-0.0626971	0.024385	-0.07067	0.0154207	-0.0743759	0.0186274	-0.00310719	0.00231792	-0.0073827	0.0115592	-0.00632965	0.00310329
1037	BX-795	TBK1, PDPK1, IKK, AURKB, AURKC	-0.0186948	0.0371596	FALSE	0.0131257	0.0304002	0.00846443	0.0294015	0.176166	0.0394673	0.173888	0.0386964	-0.00279911	0.00387866	-0.00510696	0.00615298	0.0227802	0.0216961
59	WZ-1-84	BMX	-0.0186356	0.0364873	FALSE	-0.0870931	0.0454344	-0.063253	0.0341073	0.014235	0.0372242	0.00569267	0.035062	-0.00766386	0.00629032	-0.0187437	0.0156752	-0.0546792	0.0305599
119	Lapatinib	ERBB2, EGFR	-0.0235433	0.0459786	FALSE	-0.0832541	0.0266865	-0.0830826	0.0264734	-0.0986954	0.0551804	-0.102315	0.0574437	-0.0135085	0.011859	-0.0136112	0.0119551	-0.0344039	0.0437717
91	KIN001-135	IKKE	-0.0187768	0.0357483	FALSE	-0.082191	0.0242113	-0.0619875	0.0348283	-0.0882333	0.0233981	-0.0516704	0.0204486	-0.00438658	0.00265575	-0.0107828	0.00670843	-0.00951806	0.00555243
1091	BMS-536924	IGF1R	-0.0154815	0.0285783	FALSE	0.0734262	0.0281634	0.0672924	0.0220325	0.266113	0.0193177	0.260175	0.0180514	0.00208233	0.00743523	9.63907e-05	0.00595119	0.0663158	0.0112899
333	T0901317	LXR	-0.019596	0.0343069	FALSE	-0.0666458	0.0182161	-0.066665	0.0178522	0.0070924	0.0355502	0.00675435	0.0350388	-0.00279899	0.00119581	-0.00313341	0.000897806	-0.0306068	0.0175909
1243	piperlongumine	Increases ROS levels	-0.0141109	0.0242652	FALSE	0.0406279	0.0260823	0.0381616	0.0276543	0.239009	0.0202799	0.23465	0.021713	-0.00117723	0.00465611	-0.00178535	0.0048972	0.0544155	0.00955078
1009	ATRA	Retinoic acid and retinoid X receptor agonist	-0.0135184	0.0226413	FALSE	0.0503489	0.0491201	0.0456064	0.0443494	0.151109	0.0795935	0.150659	0.0797589	-0.0134669	0.0265376	-0.0142335	0.0264597	0.00107711	0.0411628
182	Obatoclax Mesylate	BCL2, BCL2L1, MCL1	-0.0272436	0.0453477	FALSE	-0.0854968	0.0243656	-0.0787472	0.0294281	0.140526	0.0355198	0.134863	0.0342328	-0.00428213	0.00218589	-0.00529165	0.00301569	0.0168226	0.0109851
1166	QL-VIII-58	MTOR, ATR	-0.0317827	0.0517629	FALSE	0.0922054	0.0550101	0.0792049	0.061422	0.365283	0.0204406	0.346246	0.0186137	0.00658571	0.0154333	0.00224457	0.0180918	0.116609	0.0113397
83	JW-7-52-1	MTOR	-0.0168867	0.0274434	FALSE	-0.0952195	0.0430654	-0.0607857	0.050632	-0.0973132	0.0427631	-0.0905128	0.0338176	-0.0108649	0.00812195	-0.0198378	0.0128852	-0.0296786	0.0187444
1378	Bleomycin (50 uM)	DNA damage	-0.00792005	0.0127647	FALSE	0.169993	0.0241295	0.160076	0.0244184	0.418324	0.0113725	0.415179	0.00953712	0.0276096	0.00909102	0.0242828	0.00952086	0.172088	0.00760222
1371	PLX4720 (rescreen)	BRAF	-0.0177578	0.0285585	FALSE	0.223343	0.0249553	0.216774	0.0202722	0.18901	0.047341	0.185198	0.0435286	0.0487443	0.00913356	0.0464265	0.00751601	0.0319535	0.0198511
136	Mitomycin C	DNA crosslinker	-0.0176048	0.0276971	FALSE	0.0750122	0.0374144	0.066317	0.0350031	0.308386	0.0222537	0.30679	0.0232715	0.00535	0.00598375	0.00391669	0.00593572	0.0932548	0.0140765
110	Roscovitine	CDKs	-0.0342102	0.0534124	FALSE	0.00881176	0.038062	-0.00409066	0.0330775	0.0186941	0.0349026	0.00967823	0.035026	-0.0111537	0.0115436	-0.015519	0.0117846	-0.0281205	0.0201314
1043	JNK Inhibitor VIII	JNK	-0.0154749	0.023974	FALSE	-0.0606299	0.0265492	-0.0572589	0.0292401	-0.0526621	0.0265613	-0.0555175	0.0261318	-0.00284147	0.00138338	-0.00373407	0.00208548	-0.00510991	0.00390816
175	PAC-1	CASP3 agonist	-0.0253863	0.0387453	FALSE	-0.0822978	0.0121521	-0.0876251	0.0125127	0.191671	0.0252115	0.185964	0.0291804	-0.00430811	0.00157654	-0.00471807	0.00151655	0.0324867	0.00835134
331	QL-X-138	MNK2, PRKDC (DNAPK), MTOR, BTK, JAK3	-0.020696	0.0315423	FALSE	-0.0146238	0.0227007	-0.0228133	0.0174543	0.187355	0.0402122	0.184168	0.041135	-0.00802969	0.00521867	-0.010072	0.00422526	0.0334217	0.0160998
266	Zibotentan, ZD4054	Endothelin A Receptor	-0.0170027	0.025821	FALSE	-0.0544739	0.0301392	-0.0590861	0.0307025	-0.0629244	0.0294092	-0.0646096	0.0293091	-0.00234772	0.00260235	-0.00255518	0.00260432	-0.00464718	0.00327723
104	Bortezomib	Proteasome	-0.0409459	0.0620895	FALSE	-0.094323	0.02757	-0.107419	0.0331294	-0.0949474	0.0544785	-0.081662	0.05673	-0.0125618	0.00715949	-0.0244402	0.0178403	-0.0318866	0.0232973
1028	VX-702	p38	-0.0141713	0.0214848	FALSE	-0.0236722	0.0280075	-0.0162926	0.0259952	-0.0335325	0.0264353	-0.039581	0.028372	-0.00280692	0.00190376	-0.00611967	0.00510658	-0.00664137	0.00489762
262	VX-11e	ERK	-0.0151451	0.022722	FALSE	0.0304772	0.0416155	0.0262818	0.0431033	0.0564253	0.0269657	0.0542717	0.0270728	-0.000873687	0.00618418	-0.00166394	0.00649636	-0.00399652	0.00681038
1015	CI-1040	MAP2K1 (MEK1), MAP2K2 (MEK2)	-0.0189044	0.0281033	FALSE	0.0360952	0.033464	0.0269533	0.0290436	0.0766496	0.0238672	0.0719007	0.0230924	-0.00383822	0.00600819	-0.00607549	0.00683267	-0.0025129	0.0100579
208	SB-715992	KIF11	-0.0191432	0.0283716	FALSE	0.105572	0.0238789	0.0921348	0.0244619	0.247241	0.0160693	0.238176	0.0195214	0.0109333	0.0044923	0.00831209	0.0050257	0.0562102	0.0095038
1049	PD-173074	FGFR1, FGFR3	-0.0166545	0.0243334	FALSE	-0.0412891	0.0283135	-0.0411048	0.0273171	0.17786	0.0571889	0.177122	0.0575492	-0.006557	0.00630155	-0.00743482	0.00620239	0.0280886	0.0247017
152	CP466722	ATM	-0.0216253	0.0313756	FALSE	0.0503952	0.028513	0.0416342	0.0285687	0.117695	0.0238258	0.108008	0.0252755	-0.000681022	0.00723567	-0.0028991	0.00755738	0.0094504	0.00792771
88	MS-275	HDAC	-0.0214106	0.0306323	FALSE	-0.0896	0.0185743	-0.0679311	0.0335254	0.0376967	0.0570869	0.0424374	0.0524169	-0.00667153	0.00321176	-0.0117668	0.00644921	-0.00872694	0.0157222
1203	QL-XII-61	BTK	-0.0447188	0.0634546	FALSE	-0.10049	0.0261608	-0.113096	0.0299892	-0.0479903	0.0471924	-0.0564657	0.0531666	-0.00752104	0.00298148	-0.00986395	0.00277059	-0.0143308	0.0131884
56	WH-4-023	SRC family, ABL	-0.0319649	0.0451704	FALSE	-0.127052	0.0486616	-0.125531	0.0485709	0.109924	0.0453095	0.109515	0.0459862	-0.011568	0.00711471	-0.016863	0.0119846	0.00327922	0.0174627
281	CH5424802	ALK	-0.0111864	0.0157908	FALSE	-0.0337299	0.0282188	-0.0372047	0.025715	0.706261	0.0298192	0.703555	0.0293125	-0.00396299	0.00199687	-0.00490417	0.0018924	0.469809	0.047748
157	JNK-9L	JNK	-0.0159623	0.0224907	FALSE	0.00658335	0.0248127	-0.000556594	0.0284265	0.075898	0.0191252	0.0609687	0.0177075	-0.0045842	0.00340248	-0.00946005	0.00830917	-0.00116449	0.00524396
1033	Vismodegib	SMO	-0.0184814	0.0253597	FALSE	-0.0353735	0.0294759	-0.0392971	0.0321747	0.042554	0.0266151	0.0402888	0.0248155	-0.00753945	0.0108888	-0.00931338	0.011593	-0.00925881	0.0142689
1143	HG-5-88-01	EGFR, ADCK4	-0.0376775	0.0512921	FALSE	0.105899	0.037727	0.0996399	0.0365407	0.0596457	0.0711846	0.0567393	0.0717584	0.00322458	0.0153118	0.000505341	0.014797	-0.01034	0.0235736
1059	AZD8055	MTORC1/2	-0.0155703	0.0205135	FALSE	0.00801395	0.020172	0.0039935	0.0224792	0.0180158	0.0275832	0.0143361	0.0260833	-0.00570838	0.00539128	-0.00765455	0.00581598	-0.0138957	0.0082341
1133	JNJ-26854165	MDM2	-0.0142441	0.0186201	FALSE	-0.038906	0.0240933	-0.0389497	0.0229832	0.0127297	0.040246	0.00863783	0.0386828	-0.00270859	0.00234483	-0.00371504	0.00438159	-0.0158922	0.0129865
1018	ABT-888	PARP1, PARP2	-0.0276078	0.0358647	FALSE	-0.0446932	0.0173189	-0.0477352	0.0191253	-0.0622381	0.0173375	-0.0664263	0.0176806	-0.00488465	0.00412409	-0.00537707	0.00430158	-0.0106093	0.0072201
1149	TW 37	BCL2, BCL2L1	-0.0213223	0.0263442	FALSE	-0.0133145	0.0241885	-0.020781	0.0288001	0.274726	0.016515	0.271166	0.0161074	-0.00824595	0.00667916	-0.0126154	0.010213	0.0732912	0.00854516
1016	Temsirolimus	MTOR	-0.0165052	0.0203523	FALSE	0.00103944	0.0404019	-0.00891489	0.0396383	0.0523213	0.0273512	0.0492903	0.0324913	-0.0137294	0.0112041	-0.0177119	0.0114125	-0.0102463	0.00991185
305	TPCA-1	IKK	-0.0142842	0.0173057	FALSE	-0.000874893	0.0146815	-0.00587241	0.0169705	0.190184	0.0180701	0.18629	0.017687	-0.00368933	0.00269841	-0.00522327	0.00243024	0.0322064	0.00838047
147	NSC-87877	PTPN6 (SHP-1), PTPN11 (SHP-2)	-0.0307149	0.0370458	FALSE	-0.0506655	0.0240256	-0.0583534	0.0217854	-0.0402086	0.0273378	-0.04968	0.0249119	-0.00362672	0.00230369	-0.00452182	0.00252908	-0.00897897	0.00901337
256	JW-7-24-1	LCK	-0.0204014	0.024019	FALSE	0.0315557	0.0236711	0.022	0.0274412	0.154937	0.0314731	0.148402	0.0300427	-0.00166497	0.00413247	-0.00508753	0.00578004	0.0212691	0.0106682
178	BAY 61-3606	SYK	-0.0230822	0.0269946	FALSE	0.049447	0.0186711	0.0404067	0.0188883	0.109261	0.0265437	0.105662	0.0304689	0.00105208	0.00290282	-0.00106479	0.00315523	0.00861823	0.00956427
29	AZ628	BRAF	-0.0228707	0.0261763	FALSE	-0.0678039	0.0504537	-0.0682759	0.0432256	0.0564963	0.0539449	0.0523464	0.0570953	-0.0112698	0.00674563	-0.0193774	0.00951365	-0.0210662	0.0261671
312	AV-951	VEGFR	-0.0196206	0.0224147	FALSE	-0.0462268	0.0269941	-0.0481517	0.026112	-0.057447	0.0408346	-0.0581185	0.0417723	-0.00236566	0.00160124	-0.00256477	0.00155637	-0.0113722	0.00944186
63	BMS-509744	ITK	-0.0230454	0.0261322	FALSE	-0.0430008	0.0319582	-0.0458723	0.033765	-0.0253108	0.0488048	-0.0250327	0.0448523	-0.0112377	0.00844766	-0.0171404	0.0120031	-0.0269382	0.011829
1	Erlotinib	EGFR	-0.0407522	0.0440363	FALSE	-0.0932766	0.0442808	-0.087152	0.0339672	-0.101401	0.0400785	-0.0809272	0.0530846	-0.00871079	0.00394156	-0.0240362	0.0206862	-0.0211573	0.0240344
203	BMS-345541	IKBKB	-0.0300743	0.0314526	FALSE	0.0123079	0.0167638	0.000578858	0.0278701	0.0170052	0.0288882	0.00249114	0.0327121	-0.00255991	0.00223904	-0.00486682	0.00453809	-0.0134423	0.0101775
279	BIX02189	MAP2K5 (MEK5)	-0.024397	0.0252582	FALSE	-0.0365332	0.0253169	-0.0333817	0.0205019	-0.0127794	0.0254965	-0.0145891	0.0246585	-0.00298491	0.00216618	-0.0069946	0.00427366	-0.0202587	0.0196862
1529	MLN4924	NEDD8-activating enzyme	-0.0388029	0.0400814	FALSE	-0.0411487	0.0339425	-0.0535395	0.0383911	0.308022	0.010468	0.302309	0.0174116	-0.00827998	0.00489526	-0.0118693	0.00670985	0.0908273	0.0112012
41	S-Trityl-L-cysteine	KIF11	-0.0283855	0.0292668	FALSE	-0.0525045	0.0444377	-0.0537788	0.0412	0.0172946	0.0350986	-0.00387849	0.0426294	-0.00935442	0.0070526	-0.0153891	0.0124126	-0.0218329	0.0131463
1236	UNC0638	G9a(EHMT2), GLP(EHMT1)	-0.0205934	0.0209124	FALSE	0.0166859	0.0336596	0.0166856	0.0226302	0.011528	0.020569	0.0115656	0.0195413	-0.0107752	0.00752158	-0.0123384	0.00853905	-0.0167948	0.00887751
204	Tipifarnib	Farnesyl-transferase (FNTA)	-0.0293522	0.0296583	FALSE	-0.038259	0.0264504	-0.0471592	0.0302183	0.0132849	0.0257654	0.00580031	0.028309	-0.00669326	0.0031847	-0.009621	0.00440379	-0.0116863	0.00589316
1042	BIRB 0796	p38, JNK2	-0.0303503	0.0303132	FALSE	-0.0753649	0.0200701	-0.0729808	0.0184716	-0.0643255	0.0240497	-0.0679618	0.0370235	-0.0036256	0.00165756	-0.00440717	0.00226975	-0.00633367	0.00383779
268	YM155	BIRC5 (Survivin)	-0.0290876	0.0289546	FALSE	-0.0392851	0.0150293	-0.0483838	0.0192201	0.282899	0.0127725	0.276492	0.0175735	-0.00522126	0.00333945	-0.00728337	0.0053626	0.0740971	0.00809958
1017	Olaparib	PARP1, PARP2	-0.0303358	0.0298684	FALSE	0.12999	0.0440741	0.1191	0.0512083	0.0618585	0.0362252	0.0606443	0.0353848	0.0167559	0.00896435	0.0136146	0.012049	-0.00202927	0.00910406
158	PF-562271	FAK	-0.0199219	0.0193725	FALSE	-0.0650403	0.0206408	-0.0577068	0.0224093	0.058925	0.0200558	0.0491744	0.024557	-0.00417405	0.00264859	-0.00769584	0.00453644	-0.00670617	0.00706125
1218	JQ1	BRD2, BRD3, BRD4	-0.0205904	0.0197052	FALSE	-0.0602716	0.0217625	-0.0582723	0.0277625	-0.00950203	0.0267961	-0.0138703	0.0299374	-0.00224515	0.0016044	-0.0028858	0.00160568	-0.00479349	0.00377352
201	Epothilone B	Microtubules	-0.0226686	0.0205675	FALSE	0.0205563	0.0185675	0.00948015	0.0283696	0.201704	0.014685	0.194878	0.019666	-0.000879892	0.0021999	-0.0033289	0.00410039	0.0370287	0.00850218
171	AKT inhibitor VIII	AKT1, AKT2, AKT3	-0.0185465	0.0166852	FALSE	-0.0559969	0.0204758	-0.0459811	0.020386	0.0147235	0.0295361	0.00823066	0.0254554	-0.00822449	0.006259	-0.0118253	0.00719209	-0.0136655	0.00655508
190	Bleomycin	DNA damage	-0.0224129	0.0201158	FALSE	-0.0447883	0.0269792	-0.0450009	0.0285482	0.228618	0.0215801	0.220194	0.0247835	-0.00471319	0.0035722	-0.00622866	0.00331252	0.0478963	0.0113833
1032	Afatinib	ERBB2, EGFR	-0.0245344	0.0209202	FALSE	0.113768	0.0318464	0.111054	0.0319255	0.27666	0.0265793	0.275349	0.0252017	0.00856449	0.0117465	0.00766775	0.0117849	0.0745153	0.0148925
330	XMD13-2	RIPK	-0.0278751	0.0237012	FALSE	0.0106812	0.0278908	0.00126245	0.0325161	0.229023	0.0363444	0.22366	0.0353573	-0.00388974	0.00466846	-0.00673135	0.00660537	0.0483512	0.0169169
1005	Cisplatin	DNA crosslinker	-0.0271364	0.0206738	FALSE	0.0014909	0.0302761	-0.00628385	0.033199	0.212069	0.0291495	0.204924	0.0350476	-0.00579804	0.00497522	-0.00780996	0.00619188	0.0404868	0.0169422
71	Pyrimethamine	Dihydrofolate reductase (DHFR)	-0.0445301	0.0321955	FALSE	-0.0685037	0.0459333	-0.0801582	0.0457416	-0.0545	0.0340215	-0.0621409	0.0395193	-0.017938	0.00759314	-0.0239327	0.0106129	-0.0239347	0.0155863
1158	XMD11-85h	BRSK2, FLT4, MARK4, PRKCD, RET, SPRK1	-0.0286837	0.020719	FALSE	-0.0773023	0.0223715	-0.0685666	0.0224948	-0.105338	0.03439	-0.0863635	0.038185	-0.00462223	0.00288572	-0.00958147	0.00491759	-0.0235062	0.0121802
11	Paclitaxel	Microtubules	-0.0744563	0.0536738	FALSE	-0.0516156	0.0584029	-0.0745939	0.0510372	0.0160279	0.0584363	0.012453	0.056705	-0.00901511	0.00536526	-0.0152684	0.00611611	-0.0151681	0.0221292
86	A-443654	AKT1, AKT2, AKT3	-0.0390454	0.0276477	FALSE	-0.0364481	0.0328152	-0.0504979	0.0337872	-0.00811834	0.0464815	-0.00557648	0.035314	-0.0125856	0.00566019	-0.0213029	0.0124992	-0.0160157	0.0100552
179	5-Fluorouracil	DNA antimetabolite	-0.0428262	0.0301721	FALSE	0.106964	0.0266427	0.100295	0.0273044	0.301449	0.0288718	0.297742	0.0296824	0.0106266	0.00668051	0.00880791	0.00696236	0.0883797	0.0172265
1526	RDEA119 (rescreen)	MAP2K1 (MEK1), MAP2K2 (MEK2)	-0.0277156	0.0181863	FALSE	0.150028	0.0228106	0.145193	0.0197595	0.229695	0.0205779	0.227986	0.0207846	0.0216592	0.00753446	0.0202464	0.00669352	0.0511133	0.0107038
288	KIN001-055	JAK3, MNK1	-0.0244147	0.0155959	FALSE	-0.0512192	0.023028	-0.0514767	0.0225767	0.0438819	0.0244744	0.0410087	0.0255924	-0.0027065	0.00213565	-0.00272285	0.00212783	-0.0068453	0.00730792
1011	ABT-263	BCL2, BCL2L1, BCL2L2	-0.0365604	0.023316	FALSE	0.00498288	0.0305581	-0.00846001	0.0311496	0.221762	0.0168066	0.212542	0.0189862	-0.00648713	0.00496801	-0.0100316	0.00551388	0.0426632	0.00975891
177	GSK-650394	SGK3	-0.0411108	0.0231795	FALSE	-0.0642154	0.018736	-0.0670103	0.0226593	0.12338	0.0205452	0.111607	0.0200501	-0.00443456	0.00448861	-0.00794166	0.00484096	0.0101472	0.00727656
1057	NVP-BEZ235	PI3K (Class 1) and MTORC1/2	-0.0370903	0.0202075	FALSE	0.0409373	0.0201804	0.0333128	0.0212709	0.105943	0.0271002	0.10306	0.0271269	-0.00147549	0.0042524	-0.00347115	0.00504262	0.00726768	0.00874514
1007	Docetaxel	Microtubules	-0.0414977	0.0225322	FALSE	-0.0114662	0.0351877	-0.0194483	0.0309056	0.343062	0.0100926	0.333197	0.0178817	-0.00642255	0.00494905	-0.00961985	0.00627743	0.110109	0.0110048

## Sheet: Prediciton performance legend
drugID	Drug ID
drug_name	Drug name
drug_target	Target of the drug
rho_germ	Average Pearson correlation between real and predicted drug responses (where only germline features are used) across 10 repetitions of the 10-fold cross validation.
rho_germ_std	Standard deviation of Pearson correlations between real and predicted drug responses (where only germline features are used) across 10 repetitions of the 10-fold CV
z_germ>2	Bool indicating if the drug passed our significance criterion. Our significance criterion is z_germ>2 where z_germ = rho_germ / rho_germ_std
rho_som	Average Pearson correlation between real and predicted drug responses (where only somatic features are used) across 10 repetitions of the 10-fold cross validation.
rho_som_std	Standard deviation of Pearson correlations between real and predicted drug responses (where only somatic features are used) across 10 repetitions of the 10-fold CV
rho_som_germ	Average Pearson correlation between real and predicted drug responses (where both somatic and germline features are used) across 10 repetitions of the 10-fold cross validation.
rho_som_germ_std	Standard deviation of Pearson correlations between real and predicted drug responses (where both somatic and germline features are used) across 10 repetitions of the 10-fold CV
rho_som_expr	Average Pearson correlation between real and predicted drug responses (where somtic features and gene expression levels are used) across 10 repetitions of the 10-fold cross validation.
rho_som_expr_std	Standard deviation of Pearson correlations between real and predicted drug responses (where somatic features and gene expression levels are used) across 10 repetitions of the 10-fold CV
rho_som_germ_expr	Average Pearson correlation between real and predicted drug responses (where both somatic and germline features as well as gene expression levels are used) across 10 repetitions of the 10-fold cross validation.
rho_som_germ_expr_std	Standard deviation of Pearson correlations between real and predicted drug responses (where both somatic and germline features as well as gene expression levels are used) across 10 repetitions of the 10-fold CV
R2_som	Average out-of-sample R2 (where only somatic features are used) across 10 repetitions of the 10-fold cross validation.
R2_som_std	Standard deviation of out-of-sample R2 (where only somatic features are used) across 10 repetitions of the 10-fold CV
R2_som_germ	Average out-of-sample R2 (where both somatic and germline features are used) across 10 repetitions of the 10-fold cross validation.
R2_som_germ_std	Standard deviation of out-of-sample R2 (where both somatic and germline features are used) across 10 repetitions of the 10-fold CV
R2_som_germ_expr	Average out-of-sample R2 (where both somatic and germline features as well as gene expression levels are used) across 10 repetitions of the 10-fold cross validation.
R2_som_germ_expr_std	Standard deviation of out-of-sample R2 (where both somatic and germline features as well as gene expression levels are used) across 10 repetitions of the 10-fold CV
	Drugs with a significant germline (FDR 30%) from the linear-mixed-model analysis

## Sheet: Quantitative trait loci test
drugID	drug_name	drug_target	lead_germ (rsID:position:from:to:chromosome)	pv_lead_germ	adjusted_pv_lead_germ	effsize_lead_germ	sign_germ	max_r2_in_100kb	pass_germline_r2_filter	lead_som	pv_lead_som	adjusted_pv_lead_som	effsize_lead_som	sign_som
1026	17-AAG	HSP90	rs12595927:69716338:C:G:16 (causal rs1800566)	2.80248e-20	3.77358e-05	-0.0788582	TRUE	0.9759	TRUE	loss:cnaPANCAN264	0.000739575	0.543588	-0.121398	FALSE
308	XL-880	MET	rs67038646:13764765:C:T:10	1.93521e-11	0.000113208	0.0500338	TRUE	0.9705	TRUE	NRAS_mut	0.000114514	0.0841678	-0.0865967	FALSE
1025	SB 216763	GSK3A, GSK3B	rs148617501:194079396:TC:T:3	1.48108e-10	0.00101887	0.0383873	TRUE	0.8996	TRUE	APC_mut	0.00203844	1	-0.00959363	FALSE
136	Mitomycin C	DNA crosslinker	rs6461564:21496427:T:C:7	2.26704e-09	0.012566	-0.0543649	TRUE	0.8152	TRUE	EWSR1-FLI1_mut	1.47e-05	0.0108045	0.192276	TRUE
1164	XMD8-92	MAP2K5 (ERK5)	rs1825828:3	2.35695e-09	0.0129434	-0.0208115	TRUE	0.816	TRUE	gain:cnaPANCAN83	0.000860268	0.632297	0.0890143	FALSE
71	Pyrimethamine	Dihydrofolate reductase (DHFR)	rs12991665:2	2.65652e-09	0.0142642	-0.05812	TRUE	0.9598	TRUE	MECOM_mut	0.000236099	0.173533	0.203249	FALSE
1018	ABT-888	PARP1, PARP2	rs143059942:49213604:T:C:19	2.69053e-09	0.014566	-0.011195	TRUE	0.3074	FALSE	AMOT_mut	0.000461357	0.339097	0.219947	FALSE
272	AR-42	HDAC	rs2060766:7	3.77779e-09	0.0202264	-0.121563	TRUE	0.0353	FALSE	gain:cnaPANCAN349 (INPP4A)	0.000500713	0.368024	-0.132991	FALSE
54	CGP-082996	CDK4	rs56291722:122179211:T:A:6	6.03846e-09	0.0297736	0.0390122	TRUE	0.9997	TRUE	USP6_mut	0.00142165	1	-0.0595765	FALSE
1175	AG-014699	PARP1, PARP2	1:1531120:G:C:1	9.9547e-09	0.0458491	-0.0278584	TRUE	0.011	FALSE	EWSR1-FLI1_mut	3.29e-06	0.00241815	0.0745236	TRUE
38	AZD-0530	SRC, ABL1	rs7919642:12815288:G:A:10	1.09215e-08	0.0493585	0.0210267	TRUE	0.8766	TRUE	DICER1_mut	9.13e-06	0.00671055	0.585811	TRUE
1012	Vorinostat	HDAC inhibitor Class I, IIa, IIb, IV	rs11710820:74145427:T:C:3	1.1023e-08	0.0498113	-0.0852698	TRUE	0.4583	TRUE	gain:cnaPANCAN213 (MCM3)	3.35e-06	0.00246225	-0.0716395	TRUE
1060	PD-0325901	MAP2K1 (MEK1), MAP2K2 (MEK2)	rs34853888:4895706:T:TA:20	1.167e-08	0.0517736	0.0763348	FALSE	0.7932	TRUE	KRAS_mut	3.45e-10	2.53575e-07	0.106863	TRUE
9	MG-132	Proteasome	rs2417291:104467064:G:A:9	1.34606e-08	0.058566	0.0619755	FALSE	0.9428	TRUE	loss:cnaPANCAN133	0.00329422	1	-0.139846	FALSE
6	PHA-665752	MET	rs6552837:185789284:A:G:4	1.45898e-08	0.0622264	-0.0108862	FALSE	0.8544	TRUE	loss:cnaPANCAN52	0.00351781	1	0.0235463	FALSE
1047	Nutlin-3a	MDM2	rs3742269:13	1.4779e-08	0.0628302	0.0335488	FALSE	0.0124	FALSE	TP53_mut	1.71e-47	1.25685e-44	-0.0912987	TRUE
265	Tubastatin A	HDAC6	rs16975220:18	1.56826e-08	0.0662264	-0.015021	FALSE	0.0635	FALSE	FIP1L1_mut	0.000140331	0.103143	-0.126724	FALSE
153	Midostaurin	KIT	12:122159720:T:TTTTTTC:12	1.5925e-08	0.0674717	0.0286878	FALSE	0.956	TRUE	TP53_mut	0.00036874	0.271024	-0.0242234	FALSE
133	Doxorubicin	DNA intercalating	rs11157397:44889891:T:C:14	1.73737e-08	0.0726415	-0.0673957	FALSE	0.9409	TRUE	gain:cnaPANCAN411 (BLM,CRTC3,FANCI,IDH2,NR2F2,PCSK6)	2.78e-05	0.020433	-0.15728	TRUE
329	QL-XI-92	DDR1	rs144534616:6842950:A:AGTTT:3	1.76014e-08	0.0735472	-0.0286363	FALSE	0.8727	TRUE	PHF6_mut	3.09e-05	0.0227115	-0.106271	TRUE
51	Dasatinib	ABL, SRC, KIT, PDGFR	rs56330002:118015554:C:T:5	1.81351e-08	0.0755094	0.353028	FALSE	0.6922	TRUE	DICER1_mut	1.03e-05	0.0075705	0.903903	TRUE
294	MPS-1-IN-1	MPS1	rs3814667:10	2.26296e-08	0.0911698	-0.0153841	FALSE	0.849	TRUE	EWSR1-FLI1_mut	6.15e-07	0.000452025	0.114026	TRUE
5	Sunitinib	PDGFRA, PDGFRB, KDR, KIT, FLT3	rs1344964:90670653:C:A:12	2.35698e-08	0.0942642	-0.0584889	FALSE	0.9963	TRUE	ATRX_mut	4.51e-05	0.0331485	-0.220102	TRUE
134	Etoposide	TOP2	rs11209275:68846871:C:T:1	2.59651e-08	0.102415	-0.100884	FALSE	0.9999	TRUE	TP53BP1_mut	3.88e-05	0.028518	0.262237	TRUE
110	Roscovitine	CDKs	rs9615022:45494840:G:T:22	2.63324e-08	0.103698	-0.0162431	FALSE	0.9773	TRUE	loss:cnaPANCAN310 (MAP2K4)	2.06e-05	0.015141	-0.0255149	TRUE
230	GSK429286A	ROCK2	rs73000621:120437572:C:T:11	2.73624e-08	0.107057	0.0134768	FALSE	0.9962	TRUE	RHOA_mut	1.68e-05	0.012348	-0.0326862	TRUE
1006	Cytarabine	DNA synthesis	rs56100905:235088555:T:C:2	2.85481e-08	0.110717	-0.0487022	FALSE	0.9877	TRUE	MLL2_mut	0.000413053	0.303594	0.0716191	FALSE
1133	JNJ-26854165	MDM2	rs7570491:2	2.86329e-08	0.111057	0.0173528	FALSE	0.9369	TRUE	loss:cnaPANCAN187	4.27e-05	0.0313845	-0.0707831	TRUE
1058	GDC0941	PI3K (class 1)	rs7812637:8	3.12853e-08	0.119094	-0.0563139	FALSE	0.9379	TRUE	PHF6_mut	0.000303261	0.222897	-0.283535	FALSE
332	XMD15-27	CAMK2B, CLK2, DYRK1A, MAST1, STK39	rs10878660:68189227:C:T:12	3.15115e-08	0.11966	0.00681364	FALSE	0.9816	TRUE	RHOA_mut	0.0014076	1	-0.0142066	FALSE
303	PIK-93	PI4K, PI3K	rs649837:11	3.25203e-08	0.122943	0.0617948	FALSE	0.9092	TRUE	EWSR1-FLI1_mut	0.000216737	0.159302	0.184376	FALSE
1031	Elesclomol	HSP70	rs16912641:96411414:G:A:9	3.34704e-08	0.126189	0.15854	FALSE	0.6452	TRUE	SMARCA4_mut	0.00114257	0.839788	0.105648	FALSE
53	CGP-60474	CDK1,CDK2,CDK5,CDK7,CDK9	rs112637133:56758355:G:A:7	3.46844e-08	0.129962	-0.15577	FALSE	0.961	TRUE	PBRM1_mut	0.000801875	0.589378	-0.146733	FALSE
62	BMS-536924	IGF1R	rs72639485:31903382:T:C:18	3.47906e-08	0.130302	-0.0753977	FALSE	0.9995	TRUE	SOS2_mut	0.00284842	1	-0.217441	FALSE
88	MS-275	HDAC	rs75227722:68608911:C:T:15	3.50877e-08	0.131057	0.220765	FALSE	0.7024	TRUE	CHEK2_mut	0.00239673	1	-0.192913	FALSE
37	Crizotinib	MET, ALK	20:42905316:A:C:20	3.69168e-08	0.136792	-0.0387789	FALSE	0.4117	TRUE	RBM5_mut	0.0038001	1	-0.0408635	FALSE
290	KIN001-260	IKK	rs74037694:23331814:G:T:13	3.80162e-08	0.140189	-0.0186464	FALSE	0.9998	TRUE	loss:cnaPANCAN359 (CUL3)	5.82e-05	0.042777	-0.0421251	TRUE
140	Vinorelbine	Microtubules	rs138476692:45585061:T:C:10	3.87708e-08	0.142453	-0.133976	FALSE	0.148	FALSE	gain:cnaPANCAN366	0.000101671	0.0747282	-0.079275	FALSE
304	SB52334	ALK5	rs11122147:6846479:T:G:1	3.87737e-08	0.142453	0.023537	FALSE	0.8678	TRUE	EWSR1-FLI1_mut	7.62e-06	0.0056007	0.127263	TRUE
63	BMS-509744	ITK	rs143640407:14726454:C:T:4	4.03559e-08	0.146981	-0.0390067	FALSE	0.9938	TRUE	SOS2_mut	6.46e-05	0.047481	-0.109623	TRUE
1529	MLN4924	NEDD8-activating enzyme	rs57708889:10540772:T:C:3	4.29012e-08	0.153811	0.0916337	FALSE	0.9756	TRUE	MACF1_mut	0.000382531	0.28116	0.0936954	FALSE
1142	HG-5-113-01	LOK, LTK, TRCB, ABL(T315I)	rs6428121:1	4.31932e-08	0.154604	-0.0485291	FALSE	0.1604	FALSE	EWSR1-FLI1_mut	5.78e-05	0.042483	0.10897	TRUE
225	Genentech Cpd 10	AURKA, AURKB	rs583942:2	4.413e-08	0.157472	-0.0366971	FALSE	0.1057	FALSE	loss:cnaPANCAN17	0.000588781	0.432754	0.0940776	FALSE
300	CX-5461	RNA Pol I	rs9835199:73508747:T:C:3	4.53233e-08	0.161057	0.0292284	FALSE	0.7604	TRUE	MLL2_mut	0.000196211	0.144215	0.0659002	FALSE
276	CAY10603	HDAC6	rs17137580:114588633:A:G:5	4.79071e-08	0.169698	-0.109573	FALSE	0.4486	TRUE	EWSR1-FLI1_mut	0.000453141	0.333059	0.15929	FALSE
34	Imatinib	ABL, KIT, PDGFR	rs1722332:112989772:T:C:7	4.79402e-08	0.169736	-0.0166342	FALSE	0.9534	TRUE	NRAS_mut	0.00393564	1	-0.0323757	FALSE
292	Masitinib	KIT	rs66476032:30335083:CGT:C:6	4.94489e-08	0.174113	-0.0152257	FALSE	0.9672	TRUE	gain:cnaPANCAN18	4.29e-05	0.0315315	-0.0341908	TRUE
219	AT-7519	CDK9	rs73156200:132050307:C:A:12	5.31309e-08	0.18483	-0.0527436	FALSE	0.9232	TRUE	loss:cnaPANCAN144 (BNC2,CDKN2A,JAK2,PSIP1)	0.000926816	0.68121	-0.0510696	FALSE
89	Parthenolide	NFKB1	rs6075044:16276215:A:C:20	5.35926e-08	0.186151	-0.0214099	FALSE	0.8015	TRUE	ROBO2_mut	0.00148117	1	0.114074	FALSE
301	PHA-793887	CDK-pan	rs60306436:115088939:A:C:8	5.49863e-08	0.189623	-0.0767219	FALSE	0.999	TRUE	TP53BP1_mut	0.000650675	0.478246	0.193955	FALSE
1017	Olaparib	PARP1, PARP2	rs151102642:63339917:T:C:14	5.65232e-08	0.193547	0.0394387	FALSE	0.953	TRUE	EWSR1-FLI1_mut	2.43e-06	0.00178605	0.0698939	TRUE
1170	CCT018159	HSP90	rs7310197:29128424:A:G:12	5.83687e-08	0.19883	0.0169367	FALSE	0.7001	TRUE	RNF43_mut	8.23e-05	0.0604905	0.0485601	FALSE
275	I-BET	BRD2, BRD3, BRD4	rs13270049:125733515:C:T:8	5.88095e-08	0.200113	-0.0297408	FALSE	0.9572	TRUE	PIK3CB_mut	0.00249726	1	-0.121089	FALSE
273	CUDC-101	HDAC, EGFR	rs2060766:7	5.9333e-08	0.201245	-0.118086	FALSE	0.0353	FALSE	gain:cnaPANCAN349 (INPP4A)	0.00106301	0.781314	-0.128536	FALSE
1007	Docetaxel	Microtubules	rs6826467:4	6.01101e-08	0.203132	-0.0420399	FALSE	0.9888	TRUE	gain:cnaPANCAN280 (ARID4B,FH)	0.00018914	0.139018	-0.0739847	FALSE
223	ZSTK474	PI3K	rs7537388:1	6.0863e-08	0.204868	-0.0416748	FALSE	0.9272	TRUE	loss:cnaPANCAN175	0.000709585	0.521545	-0.0814979	FALSE
152	CP466722	ATM	rs279853:46319478:A:G:4	6.25672e-08	0.208868	0.0227389	FALSE	0.9997	TRUE	gain:cnaPANCAN18	1.2e-05	0.00882	-0.0620001	TRUE
1194	SB-505124	TGFR1 (ALK5)	rs76442425:72106044:G:T:12	6.48521e-08	0.215585	0.0158073	FALSE	0.9982	TRUE	gain:cnaPANCAN213 (MCM3)	0.00109129	0.802097	-0.0130767	FALSE
1495	AZD-2281	PARP1, PARP2	rs113220395:72837926:TA:T:13	6.77691e-08	0.222642	-0.0129332	FALSE	0.7314	TRUE	EWSR1-FLI1_mut	2.14e-11	1.5729e-08	0.13355	TRUE
1	Erlotinib	EGFR	rs55892563:66692303:C:T:17	6.82142e-08	0.223547	0.0857547	FALSE	0.6652	TRUE	loss:cnaPANCAN25	0.00191632	1	0.03244	FALSE
1066	AZD6482	PI3Kbeta	rs60553721:43204818:C:A:4	6.91627e-08	0.225698	0.0233288	FALSE	0.9941	TRUE	PHF6_mut	0.000632479	0.464872	-0.137841	FALSE
127	GSK269962A	ROCK1, ROCK2	rs7216096:17	7.57597e-08	0.241321	-0.0337351	FALSE	0.9812	TRUE	MSR1_mut	0.000975128	0.716719	-0.0700704	FALSE
1219	PFI-1	BRD2, BRD3, BRD4	rs141927441:93200915:G:A:5	7.74148e-08	0.245509	-0.032252	FALSE	0.9896	TRUE	loss:cnaPANCAN116	0.000305218	0.224335	-0.0518152	FALSE
32	VX-680	AURKA, AURKB, AURKC, FLT3, ABL1, JAK2	rs11722062:4	7.9869e-08	0.251132	-0.0699084	FALSE	0.9833	TRUE	EZH2_mut	0.000207035	0.152171	-0.172534	FALSE
200	LAQ824	HDAC	rs72975021:141772022:T:G:2	8.19807e-08	0.255585	0.0789489	FALSE	0.9353	TRUE	FIP1L1_mut	1.14e-05	0.008379	-0.630483	TRUE
228	KIN001-102	AKT1	rs17021678:12	8.47202e-08	0.26166	-0.044016	FALSE	0.7666	TRUE	EWSR1-FLI1_mut	6.2e-06	0.004557	0.149104	TRUE
1046	681640	WEE1, CHEK1	rs12130571:1	8.50754e-08	0.262415	0.0197781	FALSE	0.906	TRUE	BMPR2_mut	0.00131701	0.968006	0.0400548	FALSE
288	KIN001-055	JAK3, MNK1	rs56384195:96476615:T:C:3	8.63524e-08	0.265132	0.0153495	FALSE	0.9597	TRUE	loss:cnaPANCAN359 (CUL3)	0.00171234	1	-0.0255254	FALSE
249	XL-184	VEGFR, MET, RET, KIT, FLT1, FLT3, FLT4, Tie2,AXL	rs12415988:13750812:C:T:10	8.64269e-08	0.265321	0.0254538	FALSE	0.9583	TRUE	U2AF1_mut	0.00112199	0.824665	0.30028	FALSE
1192	GSK269962A	ROCK1, ROCK2	rs4740830:9	9.00055e-08	0.273925	0.0241935	FALSE	0.9815	TRUE	gain:cnaPANCAN87	0.00145834	1	-0.0478476	FALSE
1010	Gefitinib	EGFR	rs11214544:98120604:G:A:11	9.01004e-08	0.274151	-0.0183585	FALSE	0.9942	TRUE	gain:cnaPANCAN124 (EGFR)	0.000976839	0.717977	0.037786	FALSE
83	JW-7-52-1	MTOR	rs12461040:7071262:C:T:19	9.14544e-08	0.276981	-0.121098	FALSE	0.9527	TRUE	gain:cnaPANCAN29 (KAT6B)	0.000291292	0.2141	-0.327847	FALSE
328	SNX-2112	HSP90	rs1769817:231585749:G:A:1	9.18661e-08	0.277585	0.0623938	FALSE	0.9992	TRUE	MLL2_mut	0.00033433	0.245733	0.0880777	FALSE
1049	PD-173074	FGFR1, FGFR3	rs62380889:120925497:G:A:5	9.31692e-08	0.280491	0.0236018	FALSE	0.9875	TRUE	MAP3K4_mut	0.00120651	0.886785	0.0525384	FALSE
1062	AZD6244	MAP2K1 (MEK1), MAP2K2 (MEK2)	rs75422567:27392450:T:C:10	9.42807e-08	0.282604	-0.0437033	FALSE	0.8617	TRUE	APC_mut	0.000383699	0.282019	-0.0536628	FALSE
205	BMS-708163	g-secretase	rs10501564:11	9.69031e-08	0.287962	-0.00228138	FALSE	0.967	TRUE	SACS_mut	0.000268323	0.197217	-0.00632689	FALSE
1001	AICAR	AAPK1 (AMPK) agonist	rs12195699:91059885:C:T:6	9.69714e-08	0.288151	-0.052278	FALSE	0.8837	TRUE	gain:cnaPANCAN238	0.000622944	0.457864	-0.0814189	FALSE
1030	KU-55933	ATM	rs74372421:60333507:G:A:18	9.76702e-08	0.289585	-0.0133115	FALSE	0.831	TRUE	CLSPN_mut	0.00137681	1	0.048675	FALSE
1166	QL-VIII-58	MTOR, ATR	rs13039785:632567:C:G:20	9.7968e-08	0.29034	0.0622407	FALSE	0.8496	TRUE	EWSR1-FLI1_mut	8.41e-05	0.0618135	0.175969	FALSE
135	Gemcitabine	DNA replication	rs42715:7	9.84543e-08	0.291774	-0.125911	FALSE	0.7827	TRUE	EZH2_mut	0.000114925	0.0844699	-0.253091	FALSE
344	THZ-2-49	CDK9	rs150029291:70003511:G:A:7	9.93179e-08	0.293208	0.122798	FALSE	0.9947	TRUE	EWSR1-FLI1_mut	0.000275632	0.20259	0.229689	FALSE
1248	FK866	NAMPT	rs6135580:15854979:T:G:20	1.02552e-07	0.300075	-0.238652	FALSE	0.3689	FALSE	gain:cnaPANCAN393 (FOXA1,NKX2-1,PSMA6)	0.000156002	0.114661	-0.198702	FALSE
238	CAL-101	PI3Kdelta	rs117720797:57036489:T:C:16	1.06726e-07	0.309208	-0.0368537	FALSE	0.9164	TRUE	MYC_mut	0.000590356	0.433912	0.278498	FALSE
104	Bortezomib	Proteasome	rs4743484:104479480:C:T:9	1.07541e-07	0.310604	0.0819272	FALSE	0.9971	TRUE	SOS2_mut	5.1e-05	0.037485	-0.354066	TRUE
346	THZ-2-102-1	CDK7	rs12887384:14	1.09204e-07	0.314566	-0.126884	FALSE	0.0384	FALSE	MLL2_mut	8.9e-05	0.065415	0.113173	FALSE
1024	CEP-701	FLT3, JAK2, NTRK1, RET	rs7617511:3	1.18026e-07	0.332151	0.0478517	FALSE	0.8166	TRUE	HGF_mut	2.85e-05	0.0209475	-0.256051	TRUE
186	Bexarotene	Retinioic acid X family agonist	rs317899:16134246:A:G:4	1.19072e-07	0.334151	-0.0368288	FALSE	0.1755	FALSE	TET2_mut	9.57e-05	0.0703395	0.112772	FALSE
306	TG101348	JAK2	rs9656803:117901257:T:G:8	1.19366e-07	0.334491	-0.0682989	FALSE	0.0393	FALSE	loss:cnaPANCAN326 (SOX9)	5.12e-05	0.037632	-0.083348	TRUE
269	NSC-207895	MDM4	rs79615302:128459284:A:G:11	1.1982e-07	0.334981	0.0844171	FALSE	0.6535	TRUE	loss:cnaPANCAN360	0.00156506	1	-0.0528722	FALSE
55	A-770041	SRC family	rs6427738:163477840:G:A:1	1.25072e-07	0.346	0.0541141	FALSE	0.989	TRUE	DICER1_mut	6.99e-05	0.0513765	0.923058	FALSE
1161	ZG-10	IRAK1	rs13324996:61605914:G:A:3	1.2591e-07	0.347925	0.0359612	FALSE	0.9648	TRUE	loss:cnaPANCAN20	0.000204592	0.150375	-0.0591491	FALSE
1011	ABT-263	BCL2, BCL2L1, BCL2L2	rs1121612:15611370:C:T:12	1.27544e-07	0.350151	0.0550644	FALSE	0.9193	TRUE	loss:cnaPANCAN286	0.000164477	0.120891	0.123702	FALSE
119	Lapatinib	ERBB2, EGFR	rs34553372:118752911:C:G:8	1.28927e-07	0.353208	-0.0129863	FALSE	0.9457	TRUE	loss:cnaPANCAN22	0.000259504	0.190735	0.0501299	FALSE
1052	RO-3306	CDK1	rs61835269:13648317:C:T:10	1.32638e-07	0.359811	0.0333706	FALSE	0.3773	FALSE	ASXL1_mut	0.00189358	1	0.0200889	FALSE
1373	Dabrafenib	BRAF	rs62432205:766168:A:C:7	1.32991e-07	0.360226	0.0175386	FALSE	0.8915	TRUE	BRAF_mut	3.86e-18	2.8371e-15	0.338524	TRUE
331	QL-X-138	MNK2, PRKDC (DNAPK), MTOR, BTK, JAK3	rs17678573:8	1.34099e-07	0.362	0.139406	FALSE	0.0964	FALSE	gain:cnaPANCAN18	0.00452877	1	-0.0585979	FALSE
1236	UNC0638	G9a(EHMT2), GLP(EHMT1)	rs150001810:5305002:A:C:19	1.36135e-07	0.365774	0.0578673	FALSE	0.7838	TRUE	loss:cnaPANCAN35 (CUL2)	0.000627571	0.461265	-0.0326288	FALSE
1377	Afatinib (rescreen)	ERBB2, EGFR	rs9871386:3	1.38791e-07	0.370453	-0.0164291	FALSE	0.0428	FALSE	gain:cnaPANCAN301 (CDK12,ERBB2,MED24)	4.1e-08	3.0135e-05	0.143445	TRUE
147	NSC-87877	PTPN6 (SHP-1), PTPN11 (SHP-2)	rs11008337:10	1.38806e-07	0.370453	0.00439547	FALSE	0.9897	TRUE	MAP3K4_mut	0.000191973	0.1411	0.0567415	FALSE
274	PXD101, Belinostat	HDAC	rs2060766:7	1.39573e-07	0.372038	-0.130063	FALSE	0.0353	FALSE	RUNX1_mut	0.000428993	0.31531	-0.403782	FALSE
180	Thapsigargin	sarco-endoplasmic reticulum Ca2+-ATPases	rs79486694:11171801:A:G:18	1.43317e-07	0.378717	-0.137874	FALSE	0.7439	TRUE	XPO1_mut	0.000626059	0.460153	0.198724	FALSE
1043	JNK Inhibitor VIII	JNK	rs74639532:43659572:G:C:13	1.44063e-07	0.380075	0.0236688	FALSE	0.1462	FALSE	loss:cnaPANCAN184 (APC)	0.000510205	0.375001	-0.00501304	FALSE
1261	rTRAIL	TR10A (DR4), TR10B (DR5)	rs7044244:96397689:G:A:9	1.44732e-07	0.381585	0.0158333	FALSE	0.9782	TRUE	gain:cnaPANCAN83	0.00167442	1	0.105843	FALSE
163	JQ1	BRD4	rs150233197:95987225:TAC:T:14	1.45083e-07	0.382226	0.0431131	FALSE	0.9966	TRUE	SOX9_mut	0.00255381	1	0.198471	FALSE
1264	SGC0946	Q8TEK3 (DOT1L)	rs73113956:14893269:C:G:4	1.45767e-07	0.383208	-0.00260449	FALSE	0.9772	TRUE	SACS_mut	1.11e-05	0.0081585	-0.00750694	TRUE
52	GNF-2	ABL [T315I]	rs11994861:126266244:A:G:8	1.50608e-07	0.391811	-0.0103213	FALSE	0.8807	TRUE	CASP8_mut	0.000324985	0.238864	0.0406862	FALSE
91	KIN001-135	IKKE	rs12407450:230995107:C:G:1	1.50807e-07	0.392189	0.00795826	FALSE	0.8195	TRUE	loss:cnaPANCAN184 (APC)	0.00201029	1	-0.00425645	FALSE
176	IPA-3	PAK1, PAK2, PAK3	rs10672770:117734460:T:TCCC:12	1.5102e-07	0.392642	0.024678	FALSE	0.9612	TRUE	loss:cnaPANCAN368	7.24e-05	0.053214	-0.0421288	FALSE
190	Bleomycin	DNA damage	rs11221432:128555076:G:C:11	1.53708e-07	0.39766	0.166502	FALSE	0.1389	FALSE	SCAI_mut	0.000222127	0.163263	0.39283	FALSE
330	XMD13-2	RIPK	rs16961630:83781163:A:G:16	1.56436e-07	0.401811	-0.0264446	FALSE	0.2845	FALSE	MLL2_mut	0.00177491	1	0.0302091	FALSE
1050	ZM-447439	AURKB	rs149855606:4687666:G:A:7	1.59291e-07	0.406981	-0.0487982	FALSE	0.9986	TRUE	XRN1_mut	2.59e-07	0.000190365	0.136084	TRUE
111	Salubrinal	GADD34-PP1C	rs12461040:7071262:C:T:19	1.59301e-07	0.406981	-0.0288682	FALSE	0.9527	TRUE	FIP1L1_mut	0.000430138	0.316151	-0.0957303	FALSE
94	TGX221	PI3Kbeta	rs4936165:11	1.59367e-07	0.407019	0.0294969	FALSE	0.9952	TRUE	MSR1_mut	0.00253205	1	-0.0207985	FALSE
199	Pazopanib	VEGFR, PDGFRA, PDGFRB, KIT	rs2123964:191095953:G:A:1	1.63475e-07	0.414528	0.0222609	FALSE	0.9923	TRUE	PHF6_mut	0.00191121	1	-0.0527791	FALSE
310	YM201636	FYV1	rs4969315:78925383:A:G:17	1.63548e-07	0.414604	0.015816	FALSE	0.9995	TRUE	EWSR1-FLI1_mut	1.01e-07	7.4235e-05	0.144773	TRUE
271	VNLG/124	HDAC, RAR	rs75395792:111883683:T:G:9	1.67902e-07	0.421925	-0.0190772	FALSE	0.9811	TRUE	TET2_mut	1.21e-05	0.0088935	0.107426	TRUE
281	CH5424802	ALK	rs34952885:133091210:T:C:10	1.68596e-07	0.422755	-0.0154062	FALSE	0.9484	TRUE	APC_mut	8.14e-05	0.059829	-0.0195971	FALSE
203	BMS-345541	IKBKB	rs6809825:8158265:T:C:3	1.7075e-07	0.425623	0.014238	FALSE	0.9212	TRUE	loss:cnaPANCAN17	0.000140462	0.10324	0.0699463	FALSE
305	TPCA-1	IKK	rs141852062:19417911:G:A:20	1.7116e-07	0.426453	-0.064701	FALSE	0.9972	TRUE	MLL2_mut	0.000993084	0.729917	0.0549987	FALSE
1262	UNC1215	LMBL3	rs57640905:23319934:C:T:2	1.71877e-07	0.427547	0.00981298	FALSE	0.9887	TRUE	RUNX1-RUNX1T1_mut	0.00206273	1	0.045984	FALSE
1203	QL-XII-61	BTK	rs67826830:89434115:C:CTTT:15	1.75177e-07	0.43283	-0.019094	FALSE	0.987	TRUE	gain:cnaPANCAN163 (CHD4,WNK1)	0.000975973	0.71734	-0.0326931	FALSE
345	KIN001-270	CDK9	rs76124986:4169286:A:G:17	1.76292e-07	0.434868	-0.00844135	FALSE	0.9656	TRUE	loss:cnaPANCAN360	0.000254186	0.186827	-0.0154082	FALSE
208	SB-715992	KIF11	19:23649325:C:CT:19	1.84527e-07	0.447585	0.106479	FALSE	0.0471	FALSE	gain:cnaPANCAN366	1.85e-05	0.0135975	-0.0601473	TRUE
252	WZ3105	CLK2, CNSK1E, FLT3, ULK1	rs16961630:83781163:A:G:16	1.85365e-07	0.448792	-0.0638826	FALSE	0.2845	FALSE	EWSR1-FLI1_mut	0.000185579	0.136401	0.143699	FALSE
164	JQ12	HDAC	rs73102644:241705847:T:A:2	1.89407e-07	0.454981	0.109369	FALSE	0.9759	TRUE	CDC73_mut	0.00244104	1	0.561204	FALSE
299	OSI-027	MTORC1/2	rs7537388:1	1.92362e-07	0.459094	-0.0698533	FALSE	0.9272	TRUE	gain:cnaPANCAN18	0.00103477	0.760555	-0.118383	FALSE
59	WZ-1-84	BMX	rs1530599:23831649:C:T:18	1.93169e-07	0.460528	0.0160953	FALSE	0.7679	TRUE	loss:cnaPANCAN25	0.00125218	0.920355	0.0259782	FALSE
1022	AZD7762	CHEK1, CHEK2	rs77581814:25929743:A:T:21	1.93419e-07	0.460868	0.0675955	FALSE	0.9992	TRUE	HGF_mut	4.09e-05	0.0300615	-0.247642	TRUE
254	AC220	FLT3	rs75123452:45413097:C:G:21	1.96e-07	0.464264	-0.00805754	FALSE	0.8949	TRUE	BRAF_mut	0.00111402	0.818805	-0.0156062	FALSE
257	NPK76-II-72-1	PLK3	4:116169004:AAGATAGAT:AAGATAGATAGATAGAT:4	1.96153e-07	0.464755	-0.0735268	FALSE	0.3603	FALSE	EWSR1-FLI1_mut	1.85e-05	0.0135975	0.15497	TRUE
1158	XMD11-85h	BRSK2, FLT4, MARK4, PRKCD, RET, SPRK1	rs1436357:12	1.99051e-07	0.468679	0.0351887	FALSE	0.0074	FALSE	KDM5C_mut	0.00447731	1	-0.0326292	FALSE
222	BX-912	PDPK1 (PDK1)	rs79557122:83436606:A:G:8	2.05719e-07	0.47834	-0.0729821	FALSE	0.9886	TRUE	KDR_mut	0.00100107	0.735784	-0.104224	FALSE
1004	Vinblastine	Microtubules	rs968004:33879365:C:T:7	2.07744e-07	0.481358	-0.0491797	FALSE	0.9429	TRUE	gain:cnaPANCAN411 (BLM,CRTC3,FANCI,IDH2,NR2F2,PCSK6)	0.000257865	0.189531	-0.125073	FALSE
1494	SN-38	TOP1	rs4398700:92660599:C:T:6	2.0887e-07	0.483094	-0.0670164	FALSE	0.9917	TRUE	EWSR1-FLI1_mut	1.66e-06	0.0012201	0.217399	TRUE
56	WH-4-023	SRC family, ABL	rs9371198:151123155:T:C:6	2.13223e-07	0.489547	0.0926408	FALSE	0.9454	TRUE	DICER1_mut	7.49e-06	0.00550515	0.944441	TRUE
1036	PLX4720	BRAF	rs4437190:92825428:G:A:6	2.27139e-07	0.508453	-0.0146051	FALSE	0.7189	TRUE	BRAF_mut	7.08e-13	5.2038e-10	0.129351	TRUE
291	KIN001-266	MAP3K8 (COT)	rs148748610:84247663:CTTCTTT:C:9	2.28394e-07	0.509774	0.063748	FALSE	0.3566	FALSE	EWSR1-FLI1_mut	0.000546615	0.401762	0.0624122	FALSE
1023	GW 441756	NTRK1	rs1449858:3	2.35755e-07	0.519208	0.0203512	FALSE	0.4976	TRUE	SACS_mut	0.000466286	0.34272	-0.0192937	FALSE
1029	AMG-706	VEGFR, RET, c-KIT, PDGFR	rs12672090:7	2.36864e-07	0.520679	0.0087782	FALSE	0.9329	TRUE	gain:cnaPANCAN192 (FIP1L1,PDGFRA)	2.22e-07	0.00016317	0.089688	TRUE
235	QL-XII-47	BTK, BMX	rs113200816:5267084:C:T:20	2.38871e-07	0.523094	-0.101028	FALSE	0.6365	TRUE	gain:cnaPANCAN18	0.000739118	0.543252	-0.0826207	FALSE
41	S-Trityl-L-cysteine	KIF11	rs114008803:95925978:G:A:1	2.40566e-07	0.525057	-0.142516	FALSE	0.3994	FALSE	ATRX_mut	0.000290433	0.213468	-0.233647	FALSE
207	AS601245	JNK	rs6882857:5	2.43768e-07	0.528906	0.0270022	FALSE	0.9699	TRUE	gain:cnaPANCAN84 (FGFR1,WHSC1L1)	0.00194593	1	-0.0338637	FALSE
1114	Cetuximab	EGFR	rs712423:46659474:T:C:14	2.44063e-07	0.529321	-0.00844366	FALSE	0.9656	TRUE	HNF1A_mut	0.00152153	1	-0.0436689	FALSE
201	Epothilone B	Microtubules	rs116305555:31085600:G:A:5	2.48745e-07	0.535094	-0.141212	FALSE	0.9995	TRUE	gain:cnaPANCAN411 (BLM,CRTC3,FANCI,IDH2,NR2F2,PCSK6)	0.000181087	0.133099	-0.160815	FALSE
298	OSI-930	KIT, VEGFR, PDGFR	rs56225538:78056586:C:T:17	2.53064e-07	0.540075	-0.00817472	FALSE	0.6461	TRUE	loss:cnaPANCAN229	0.000427506	0.314217	-0.0139077	FALSE
197	Bryostatin 1	PRKC	7:157508966:TCA:CCA:7	2.55415e-07	0.54283	-0.0163229	FALSE	0.3653	FALSE	DHX15_mut	0.00012084	0.0888174	0.118609	FALSE
17	Cyclopamine	SMO	rs12607201:18	2.57619e-07	0.545472	-0.0103126	FALSE	0.1024	FALSE	loss:cnaPANCAN184 (APC)	0.000125799	0.0924623	-0.0118852	FALSE
1268	XAV 939	TNKS1 (tankyrase-1)	rs1928044:47505090:G:C:13	2.59654e-07	0.547925	0.00811417	FALSE	0.9588	TRUE	gain:cnaPANCAN88 (PABPC1,UBR5)	0.000190352	0.139909	-0.0182636	FALSE
179	5-Fluorouracil	DNA antimetabolite	rs6663214:68262695:C:A:1	2.60947e-07	0.549623	-0.0453701	FALSE	0.993	TRUE	loss:cnaPANCAN307 (CHD3,GPS2,TP53)	3.74e-05	0.027489	-0.0579879	TRUE
167	OSU-03012	PDPK1 (PDK1)	rs10040916:41006321:C:A:5	2.63831e-07	0.553396	0.029462	FALSE	0.9961	TRUE	USP6_mut	0.00021197	0.155798	0.176953	FALSE
1037	BX-795	TBK1, PDPK1, IKK, AURKB, AURKC	rs112111586:101390671:A:G:15	2.64968e-07	0.554943	-0.0486842	FALSE	0.9224	TRUE	BLM_mut	0.000257256	0.189083	-0.0898433	FALSE
295	NVP-BHG712	EPHB4	rs4933347:10	2.68824e-07	0.559509	-0.0409538	FALSE	0.858	TRUE	IREB2_mut	2.26e-05	0.016611	-0.147625	TRUE
1020	Lenalidomide	TNFA	rs136619:47643948:A:T:22	2.69072e-07	0.560038	-0.00483912	FALSE	0.9381	TRUE	APC_mut	0.000608036	0.446906	-0.0117876	FALSE
155	AP-24534	ABL	rs5865419:2328691:GA:G:5	2.69783e-07	0.561019	0.0336731	FALSE	0.5329	TRUE	NRAS_mut	0.00035709	0.262461	-0.0760675	FALSE
341	EX-527	SIRT1	rs11563204:234917377:G:A:2	2.69891e-07	0.561132	-0.00316379	FALSE	0.9853	TRUE	SACS_mut	0.000394814	0.290188	-0.00577489	FALSE
1033	Vismodegib	SMO	rs75208115:107633482:G:A:13	2.70156e-07	0.561321	-0.00415378	FALSE	0.9526	TRUE	APC_mut	0.00111954	0.822861	-0.0144799	FALSE
263	FR-180204	ERK	rs780815:16938375:A:T:10	2.70603e-07	0.562038	0.00541338	FALSE	0.8836	TRUE	IREB2_mut	9.91e-05	0.0728385	-0.0393045	FALSE
1371	PLX4720 (rescreen)	BRAF	rs4899967:89592742:A:G:14	2.79275e-07	0.571434	-0.00851459	FALSE	0.9403	TRUE	BRAF_mut	4.57e-13	3.35895e-10	0.105176	TRUE
202	GSK-1904529A	IGF1R	rs199589793:125443875:ATT:AT:9	2.82293e-07	0.575057	0.0205878	FALSE	0.336	FALSE	gain:cnaPANCAN139	0.000303579	0.223131	-0.0135963	FALSE
245	UNC0638	G9a(EHMT2), GLP(EHMT1)	rs12887384:14	2.85487e-07	0.578528	-0.0573939	FALSE	0.0384	FALSE	gain:cnaPANCAN349 (INPP4A)	1.7e-05	0.012495	-0.0875555	TRUE
151	QS11	ARFGAP	12:118873564:CT:C:12	2.89231e-07	0.582377	-0.0454501	FALSE	0.0883	FALSE	FIP1L1_mut	0.00307022	1	-0.11594	FALSE
1003	Camptothecin	TOP1	rs4555680:43592037:G:A:4	2.93408e-07	0.586981	0.0625731	FALSE	0.9957	TRUE	gain:cnaPANCAN280 (ARID4B,FH)	4.66e-07	0.00034251	-0.129076	TRUE
1129	PF-4708671	RPS6KB1 (p70S6KA)	rs2791228:104754961:G:A:13	2.93948e-07	0.587623	0.00672663	FALSE	0.9856	TRUE	PHF6_mut	0.000598873	0.440172	-0.0399973	FALSE
1259	BMN-673	PARP1	rs11650159:13850669:C:T:17	3.0126e-07	0.595019	0.0980029	FALSE	0.9364	TRUE	EWSR1-FLI1_mut	1.04e-10	7.644e-08	0.41776	TRUE
29	AZ628	BRAF	rs260767:200109740:T:C:2	3.04042e-07	0.597698	-0.0523297	FALSE	0.9979	TRUE	BRAF_mut	0.00131064	0.963317	0.149774	FALSE
1149	TW 37	BCL2, BCL2L1	rs11850936:61916170:C:T:14	3.05895e-07	0.599547	-0.0747706	FALSE	0.6926	TRUE	CTNNB1_mut	2.63e-05	0.0193305	0.147767	TRUE
268	YM155	BIRC5 (Survivin)	rs71351933:47133605:C:T:20	3.06038e-07	0.599736	-0.0472296	FALSE	0.9893	TRUE	gain:cnaPANCAN349 (INPP4A)	0.000546724	0.401842	-0.189364	FALSE
1498	AZD6244	MAP2K1 (MEK1), MAP2K2 (MEK2)	rs140976449:65525671:C:T:5	3.11142e-07	0.604264	-0.0521093	FALSE	0.293	FALSE	KRAS_mut	1.19e-10	8.7465e-08	0.0953196	TRUE
1059	AZD8055	MTORC1/2	rs10794583:10	3.18865e-07	0.611396	0.0249622	FALSE	0.9475	TRUE	PABPC3_mut	0.000207584	0.152574	0.183861	FALSE
150	Bicalutamide	ANDR (androgen receptor)	rs12825454:12	3.19282e-07	0.611849	0.00311847	FALSE	0.9003	TRUE	SACS_mut	0.00269433	1	-0.00403925	FALSE
173	FH535	unknown	rs117226214:14639397:T:C:9	3.20944e-07	0.613245	-0.0929396	FALSE	0.1793	FALSE	loss:cnaPANCAN7 (SMARCA4)	0.000968855	0.712108	0.124226	FALSE
3	Rapamycin	MTOR	rs3812921:22868301:C:T:15	3.23907e-07	0.616377	0.108353	FALSE	0.9974	TRUE	gain:cnaPANCAN28 (CUL2,EPC1)	0.000119562	0.0878781	-0.192776	FALSE
1053	MK-2206	AKT1, AKT2	rs117228614:169913372:C:A:5	3.27361e-07	0.619774	-0.0720385	FALSE	0.5615	TRUE	gain:cnaPANCAN301 (CDK12,ERBB2,MED24)	0.000114732	0.084328	0.0685311	FALSE
253	XMD14-99	EPHB3, CAMK1	rs17076582:173266023:G:A:5	3.32877e-07	0.625962	0.00710534	FALSE	0.9983	TRUE	ASH1L_mut	4.14e-06	0.0030429	-0.024244	TRUE
45	Z-LLNle-CHO	g-secretase	rs117356830:121907915:G:A:12	3.33004e-07	0.626075	-0.0302973	FALSE	0.7879	TRUE	gain:cnaPANCAN140 (FANCG)	0.000123231	0.0905748	-0.137816	FALSE
166	FTI-277	Farnesyl transferase (FNTA)	rs4430093:83824310:A:C:8	3.34576e-07	0.627472	0.0174082	FALSE	0.9958	TRUE	MAGI2_mut	0.00212395	1	-0.0174479	FALSE
224	AS605240	PI3Kgamma	rs16954069:17	3.35266e-07	0.628151	-0.0368879	FALSE	0.7668	TRUE	MAP3K1_mut	0.00123776	0.909753	-0.143283	FALSE
87	GW843682X	PLK1	rs61919054:19734813:C:T:12	3.42371e-07	0.634226	-0.177795	FALSE	0.3975	FALSE	ATRX_mut	2.97e-05	0.0218295	-0.345863	TRUE
1241	CHIR-99021	GSK3B	rs62124554:18289931:G:A:2	3.49811e-07	0.640528	-0.0168322	FALSE	0.9998	TRUE	FIP1L1_mut	4.52e-05	0.033222	0.192186	TRUE
165	DMOG	Prolyl-4-Hydroxylase	rs12215615:82666674:T:C:6	3.52382e-07	0.64283	-0.0384373	FALSE	0.9997	TRUE	RBM5_mut	0.00200758	1	-0.207599	FALSE
277	ABT-869	VEGFR and PDGFR family	rs10878660:68189227:C:T:12	3.56815e-07	0.64634	0.00520618	FALSE	0.9816	TRUE	SACS_mut	0.000193607	0.142301	-0.0284759	FALSE
184	BMS-754807	IGF1R	rs35839513:310925:T:G:5	3.58082e-07	0.647472	0.213319	FALSE	0.7287	TRUE	EWSR1-FLI1_mut	1.44e-07	0.00010584	0.294297	TRUE
226	GSK1070916	AURKB	rs34448219:116327170:C:CT:4	3.58912e-07	0.648151	0.0322497	FALSE	0.861	TRUE	PHF6_mut	0.0001547	0.113705	-0.427941	FALSE
287	KIN001-244	PDPK1 (PDK1)	rs2546193:5	3.59273e-07	0.648377	-0.0248945	FALSE	0.4115	TRUE	BRWD1_mut	6.79e-06	0.00499065	-0.0900583	TRUE
1008	Methotrexate	Dihydrofolate reductase (DHFR)	rs78137811:4216826:G:A:7	3.69158e-07	0.656453	-0.0393519	FALSE	0.8871	TRUE	loss:cnaPANCAN26	9.53e-05	0.0700455	-0.0347546	FALSE
64	CMK	RSK	rs12351339:92288492:C:T:9	3.69719e-07	0.657208	0.046095	FALSE	0.9145	TRUE	TCF3-PBX1_mut	0.00214527	1	0.368837	FALSE
1378	Bleomycin (50 uM)	DNA damage	rs10472638:5	3.71152e-07	0.658453	0.0566269	FALSE	0.9446	TRUE	TP53_mut	1.24e-07	9.114e-05	-0.0791739	TRUE
1013	Nilotinib	ABL	rs72811676:97599886:T:G:2	3.72003e-07	0.659208	0.0456214	FALSE	0.4781	TRUE	loss:cnaPANCAN72	0.000643985	0.473329	0.0854438	FALSE
266	Zibotentan, ZD4054	Endothelin A Receptor	rs189303837:130079302:A:G:3	3.78572e-07	0.663925	0.0076814	FALSE	0.0405	FALSE	CTCF_mut	0.00106555	0.783177	-0.00577573	FALSE
185	OSI-906	IGF1R	rs77762649:122819908:T:A:7	3.78997e-07	0.664264	0.122701	FALSE	0.6369	TRUE	EWSR1-FLI1_mut	3.27e-08	2.40345e-05	0.194117	TRUE
194	AUY922	HSP90	rs11157397:44889891:T:C:14	3.79202e-07	0.664453	-0.050808	FALSE	0.9409	TRUE	FIP1L1_mut	0.000614583	0.451719	-0.351539	FALSE
1230	IOX2	EGLN1	rs115768448:212596462:A:G:1	3.79246e-07	0.664491	0.0153001	FALSE	0.974	TRUE	FIP1L1_mut	8.83e-05	0.0649005	0.342802	FALSE
1067	CCT007093	PPM1D	rs143185066:90715365:C:T:9	3.93222e-07	0.676151	-0.0117733	FALSE	0.4012	TRUE	gain:cnaPANCAN365	0.000501556	0.368644	0.0143333	FALSE
279	BIX02189	MAP2K5 (MEK5)	rs12038300:167709974:G:A:1	3.93225e-07	0.676151	-0.0178203	FALSE	0.8625	TRUE	IREB2_mut	0.000266932	0.196195	-0.0798987	FALSE
175	PAC-1	CASP3 agonist	rs6914232:20914329:G:A:6	3.94751e-07	0.677057	0.0186362	FALSE	0.9974	TRUE	EZH2_mut	0.00130178	0.956811	-0.0400742	FALSE
1021	Axitinib	PDGFR, KIT, VEGFR	rs4794607:17	3.95515e-07	0.677585	-0.0140569	FALSE	0.9937	TRUE	loss:cnaPANCAN357 (ACVR2A)	0.000232862	0.171154	-0.0355548	FALSE
35	NVP-TAE684	ALK	rs6087101:9991164:A:G:20	4.03135e-07	0.683547	-0.0526076	FALSE	0.9883	TRUE	IREB2_mut	0.000696032	0.511584	-0.221558	FALSE
196	Phenformin	AAPK1 (AMPK) agonist	rs1080671:153279831:C:T:5	4.03253e-07	0.68366	-0.0898807	FALSE	0.9987	TRUE	loss:cnaPANCAN101	0.00776653	1	-0.120106	FALSE
1242	(5Z)-7-Oxozeaenol	MAP3K7 (TAK1)	rs186623433:53970024:C:A:19	4.04115e-07	0.684264	-0.0519349	FALSE	0.8862	TRUE	TP53_mut	6.16e-08	4.5276e-05	-0.0637966	TRUE
192	LFM-A13	BTK	rs6590697:133314174:T:C:11	4.05857e-07	0.68566	-0.00643991	FALSE	0.9913	TRUE	ASXL1_mut	0.00132585	0.974498	0.0175258	FALSE
86	A-443654	AKT1, AKT2, AKT3	rs2635796:178084575:G:C:4	4.07209e-07	0.686642	-0.0499248	FALSE	0.982	TRUE	STAG2_mut	0.00016725	0.122929	-0.14727	FALSE
172	Embelin	XIAP	rs129988:16	4.16612e-07	0.694189	0.0372871	FALSE	0.7096	TRUE	EZH2_mut	0.000402921	0.296147	-0.0833707	FALSE
293	MP470	PDGFR	rs28519372:118157884:T:C:3	4.18018e-07	0.695283	-0.0500277	FALSE	0.6929	TRUE	ASXL2_mut	0.00479271	1	0.147367	FALSE
1375	Temozolomide	DNA akylating agent	rs4088486:141068637:G:A:9	4.22795e-07	0.698981	-0.00899305	FALSE	0.7193	TRUE	B2M_mut	0.000190274	0.139851	-0.0123062	FALSE
171	AKT inhibitor VIII	AKT1, AKT2, AKT3	rs11989508:8	4.24005e-07	0.699925	-0.0136512	FALSE	0.9491	TRUE	ASXL1_mut	0.000399964	0.293974	0.0488538	FALSE
206	Ruxolitinib	JAK1, JAK2, TYK2	rs12275464:11	4.2731e-07	0.701698	0.0109725	FALSE	0.2211	FALSE	APC_mut	0.000256143	0.188265	-0.0109523	FALSE
156	AZD6482	PI3Kbeta	rs16993729:20	4.28972e-07	0.702868	-0.0328041	FALSE	0.0276	FALSE	ASXL1_mut	0.000234405	0.172288	0.0941183	FALSE
1372	Trametinib	MAP2K1 (MEK1), MAP2K2 (MEK2)	rs12463316:56268946:G:A:19	4.33047e-07	0.705585	0.103851	FALSE	0.9254	TRUE	NRAS_mut	9.35e-08	6.87225e-05	0.197513	TRUE
11	Paclitaxel	Microtubules	rs16891419:119754459:A:C:8	4.36183e-07	0.707585	-0.123425	FALSE	0.5211	TRUE	loss:cnaPANCAN359 (CUL3)	0.000997263	0.732988	-0.160606	FALSE
1014	RDEA119	MAP2K1 (MEK1), MAP2K2 (MEK2)	rs72746708:51770596:C:A:5	4.52446e-07	0.718906	-0.0767018	FALSE	0.9938	TRUE	NRAS_mut	6.57e-10	4.82895e-07	0.153654	TRUE
1005	Cisplatin	DNA crosslinker	rs74555504:54301222:T:A:8	4.59941e-07	0.724302	-0.0365611	FALSE	0.9433	TRUE	EWSR1-FLI1_mut	0.000188703	0.138697	0.0852076	FALSE
282	EKB-569	EGFR	rs10936620:170005126:T:G:3	4.77696e-07	0.735208	-0.0346807	FALSE	0.5841	TRUE	PHF6_mut	0.000109576	0.0805384	-0.365103	FALSE
262	VX-11e	ERK	rs77292479:9522803:T:C:1	4.78171e-07	0.735509	-0.0381762	FALSE	0.1676	FALSE	BRAF_mut	8.64e-05	0.063504	0.0916102	FALSE
177	GSK-650394	SGK3	rs73102644:241705847:T:A:2	4.8067e-07	0.737208	0.0787799	FALSE	0.9759	TRUE	USP6_mut	0.00384188	1	0.151798	FALSE
30	Sorafenib	PDGFRA, PDGFRB, KDR, KIT, FLT3	rs692090:129588960:T:G:11	4.84458e-07	0.739396	0.0356567	FALSE	0.4245	TRUE	BRWD1_mut	0.00021839	0.160517	-0.123143	FALSE
1527	GDC0941 (rescreen)	PI3K	rs8088271:11917346:A:C:18	4.99312e-07	0.748302	-0.0338985	FALSE	0.9998	TRUE	PIK3CA_mut	1e-05	0.00735	0.0652365	TRUE
1039	SL 0101-1	RSK, AURKB, PIM3	rs16989975:21	5.13929e-07	0.756377	0.0046863	FALSE	0.0111	FALSE	loss:cnaPANCAN184 (APC)	0.000342005	0.251374	-0.00660394	FALSE
182	Obatoclax Mesylate	BCL2, BCL2L1, MCL1	rs6000350:22	5.3132e-07	0.765774	0.0403067	FALSE	0.0415	FALSE	HGF_mut	0.000753546	0.553856	-0.3014	FALSE
326	GSK690693	AKT	rs10217684:9	5.32792e-07	0.766868	0.0407186	FALSE	0.0282	FALSE	CNOT1_mut	6.33e-05	0.0465255	0.278622	TRUE
204	Tipifarnib	Farnesyl-transferase (FNTA)	rs16993729:20	5.37929e-07	0.770302	-0.08424	FALSE	0.0276	FALSE	loss:cnaPANCAN304	0.000296565	0.217975	-0.0847261	FALSE
106	XMD8-85	MAP2K5 (ERK5)	rs6559212:1030407:C:G:8	5.43308e-07	0.773321	0.0197649	FALSE	0.8654	TRUE	ATRX_mut	0.000591043	0.434417	-0.109623	FALSE
1502	Bicalutamide	ANDR (androgen receptor)	rs10243883:7	5.46011e-07	0.77483	0.00812976	FALSE	0.5496	TRUE	SACS_mut	0.000734165	0.539611	-0.0123191	FALSE
1042	BIRB 0796	p38, JNK2	rs149999218:28587794:C:A:9	5.55365e-07	0.77883	0.0437968	FALSE	0.0149	FALSE	SACS_mut	0.00327514	1	-0.0138513	FALSE
256	JW-7-24-1	LCK	rs112997800:109411852:T:TGATA:4	5.56695e-07	0.779585	-0.101361	FALSE	0.0256	FALSE	gain:cnaPANCAN18	0.000162242	0.119248	-0.0670766	FALSE
60	BI-2536	PLK1, PLK2, PLK3	rs12231942:12	5.6055e-07	0.781736	-0.085283	FALSE	0.1726	FALSE	ATRX_mut	9.59e-05	0.0704865	-0.249793	FALSE
1015	CI-1040	MAP2K1 (MEK1), MAP2K2 (MEK2)	rs4964778:104686064:C:G:12	5.76649e-07	0.789849	-0.0370415	FALSE	0.8175	TRUE	KRAS_mut	6.36e-07	0.00046746	0.0710342	TRUE
158	PF-562271	FAK	rs75030731:124407145:G:A:8	5.9483e-07	0.796717	0.0570588	FALSE	0.1624	FALSE	TP53_mut	0.00105246	0.773556	-0.0157342	FALSE
170	Shikonin	unknown	rs141862992:24487117:C:T:8	5.97614e-07	0.798151	-0.150118	FALSE	0.1201	FALSE	FBXW7_mut	0.00194123	1	-0.102514	FALSE
157	JNK-9L	JNK	rs72785895:120242350:G:T:5	6.3075e-07	0.812151	0.0647193	FALSE	0.5739	TRUE	TP53BP1_mut	8.51e-05	0.0625485	0.141668	FALSE
159	HG-6-64-1	BRAFV600E, TAK, MAP4K5	rs4602501:101046193:A:C:4	6.43527e-07	0.817321	0.0380678	FALSE	0.9954	TRUE	gain:cnaPANCAN278 (MDM4,PIK3C2B,ZC3H11A)	0.000792129	0.582215	-0.0754939	FALSE
1019	Bosutinib	SRC, ABL, TEC	rs57933945:25201980:C:T:16	6.57337e-07	0.822302	-0.0321096	FALSE	0.9293	TRUE	ASH1L_mut	0.00126749	0.931601	-0.0329532	FALSE
1243	piperlongumine	Increases ROS levels	rs2212503:31597760:C:T:21	6.7031e-07	0.827283	-0.031255	FALSE	0.9841	TRUE	loss:cnaPANCAN138	0.000123809	0.0909996	-0.0703133	FALSE
312	AV-951	VEGFR	rs4131711:211226808:G:A:1	6.75856e-07	0.829283	-0.00597084	FALSE	0.8698	TRUE	CTCF_mut	0.000187465	0.137787	-0.0180681	FALSE
286	KIN001-236	TIE2	rs12656922:116808398:T:C:5	7.15912e-07	0.843698	-0.00937757	FALSE	0.9933	TRUE	EWSR1-FLI1_mut	2.57e-05	0.0188895	0.0332239	TRUE
260	NG-25	MAP3K7 (TAK1)	rs117950632:69980511:A:G:14	7.29269e-07	0.847774	-0.0519136	FALSE	0.9987	TRUE	MLL2_mut	0.000517358	0.380258	0.0301682	FALSE
229	LY317615	PRKCB (PKCbeta)	rs145056784:163232979:C:CCT:4	7.45547e-07	0.853585	0.117044	FALSE	0.5703	TRUE	gain:cnaPANCAN18	1.38e-05	0.010143	-0.0686504	TRUE
261	TL-1-85	MAP3K7 (TAK1)	rs12887384:14	7.46408e-07	0.853774	-0.0382086	FALSE	0.0384	FALSE	IREB2_mut	9.69e-05	0.0712215	-0.106359	FALSE
154	CHIR-99021	GSK3B	rs11306416:5434510:CA:C:3	7.49652e-07	0.855208	-0.00771685	FALSE	0.4555	TRUE	TP53BP1_mut	0.000402209	0.295624	0.0203176	FALSE
221	TAK-715	p38a	rs144034119:5369446:GA:G:20	7.6155e-07	0.858528	-0.0288417	FALSE	0.7005	TRUE	ELF3_mut	0.00220114	1	0.057652	FALSE
231	FMK	RSK	rs12034979:22259146:G:A:1	7.77502e-07	0.863434	0.00741674	FALSE	0.9997	TRUE	C15orf55_mut	0.00123026	0.904242	0.0924707	FALSE
1009	ATRA	Retinoic acid and retinoid X receptor agonist	rs67503181:170275857:A:C:2	7.78979e-07	0.863925	-0.0210245	FALSE	0.9832	TRUE	CDKN1B_mut	0.000108844	0.0800003	0.351399	FALSE
1069	EHT 1864	Rac GTPases	rs6943813:29397333:A:C:7	8.20639e-07	0.874755	0.0198891	FALSE	0.9417	TRUE	PHF6_mut	0.000822686	0.604674	-0.0460759	FALSE
1038	NU-7441	PRKDC (DNAPK)	rs62022292:90839970:T:C:15	8.22188e-07	0.875208	0.0121268	FALSE	0.7287	TRUE	ASXL1_mut	0.000443405	0.325903	0.0354349	FALSE
178	BAY 61-3606	SYK	rs8009494:14	8.25437e-07	0.876189	-0.0235022	FALSE	0.7136	TRUE	TP53_mut	9.33e-05	0.0685755	-0.0382917	FALSE
1032	Afatinib	ERBB2, EGFR	rs4737214:8	8.29952e-07	0.877245	-0.027931	FALSE	0.9665	TRUE	gain:cnaPANCAN301 (CDK12,ERBB2,MED24)	4.58e-06	0.0033663	0.106581	TRUE
1199	Tamoxifen	ER	rs55967039:35867720:A:G:3	8.50498e-07	0.882679	0.00567249	FALSE	0.9601	TRUE	FIP1L1_mut	0.000124233	0.0913113	0.21595	FALSE
1028	VX-702	p38	rs11137785:9	8.6077e-07	0.885358	-0.0085787	FALSE	0.542	TRUE	FRG1B_mut	0.000541163	0.397755	0.4563	FALSE
309	Y-39983	ROCK	rs7865638:114653705:T:A:9	8.71201e-07	0.887396	-0.0147572	FALSE	0.9985	TRUE	loss:cnaPANCAN359 (CUL3)	0.000228298	0.167799	-0.0525102	FALSE
1054	PD-0332991	CDK4, CDK6	rs61785670:46918924:G:T:1	9.01609e-07	0.89483	0.131264	FALSE	0.7339	TRUE	RB1_mut	1.7e-08	1.2495e-05	-0.0793456	TRUE
1218	JQ1	BRD2, BRD3, BRD4	rs73928447:35271325:A:T:2	9.09832e-07	0.896113	0.0235774	FALSE	0.7934	TRUE	COL1A1_mut	0.00190288	1	-0.0395503	FALSE
1239	YK 4-279	RNA helicase A	rs873508:30474077:G:A:1	9.25506e-07	0.899396	0.0266944	FALSE	0.9779	TRUE	loss:cnaPANCAN162	0.00022984	0.168932	-0.0889729	FALSE
211	TL-2-105	CRAF	rs7580172:33044930:G:C:2	9.61258e-07	0.906264	-0.0115663	FALSE	0.9395	TRUE	gain:cnaPANCAN18	3.91e-05	0.0287385	-0.0301785	TRUE
283	GSK2126458	PI3K, MTOR	rs885815:2	1.01924e-06	0.916189	0.0536493	FALSE	0.8403	TRUE	gain:cnaPANCAN18	0.000462916	0.340243	-0.0851029	FALSE
1091	BMS-536924	IGF1R	rs144509339:68623458:C:T:15	1.02424e-06	0.916906	0.0580212	FALSE	0.8954	TRUE	EWSR1-FLI1_mut	2.19e-06	0.00160965	0.106067	TRUE
255	CP724714	ERBB2	rs17052921:8	1.03354e-06	0.918226	-0.0108598	FALSE	0.7237	TRUE	gain:cnaPANCAN301 (CDK12,ERBB2,MED24)	1.82e-06	0.0013377	0.079103	TRUE
1526	RDEA119 (rescreen)	MAP2K1 (MEK1), MAP2K2 (MEK2)	rs4880975:10	1.10357e-06	0.929472	-0.0385599	FALSE	0.6657	TRUE	KRAS_mut	2.78e-11	2.0433e-08	0.0993734	TRUE
333	T0901317	LXR	rs307825:180051296:A:G:5	1.15053e-06	0.934868	0.0117411	FALSE	0.8472	TRUE	gain:cnaPANCAN213 (MCM3)	0.0003892	0.286062	-0.0134587	FALSE
1072	BMS-708163	g-secretase	rs16872681:7	1.16494e-06	0.937019	0.00635379	FALSE	0.0752	FALSE	ASXL1_mut	0.00186515	1	0.0145224	FALSE
1057	NVP-BEZ235	PI3K (Class 1) and MTORC1/2	rs117763047:56202647:C:G:19	1.1711e-06	0.937887	-0.100949	FALSE	0.0374	FALSE	loss:cnaPANCAN93	7.92e-05	0.058212	-0.0641197	FALSE
1061	SB590885	BRAF	rs4093206:7947528:C:G:3	1.3546e-06	0.955585	0.00387831	FALSE	0.8721	TRUE	BRAF_mut	3.09e-08	2.27115e-05	0.0838317	TRUE
1016	Temsirolimus	MTOR	rs2600271:3	1.41246e-06	0.960642	-0.0492595	FALSE	0.9443	TRUE	PGR_mut	0.000211857	0.155715	0.425667	FALSE
193	GW-2580	CSF1R (cFMS)	rs143651629:14188535:G:A:18	1.53142e-06	0.96834	0.0316087	FALSE	0.9813	TRUE	BLM_mut	0.00209561	1	-0.0172679	FALSE
302	PI-103	PI3Ka, PRKDC (DNAPK)	rs1391265:36071725:A:G:15	1.53174e-06	0.968377	-0.047421	FALSE	0.9464	TRUE	loss:cnaPANCAN4	0.00131356	0.965467	-0.131231	FALSE
258	STF-62247	stimulates autophagy	rs3860501:132424780:A:G:3	1.55535e-06	0.969396	-0.00763345	FALSE	0.5828	TRUE	gain:cnaPANCAN213 (MCM3)	0.00187076	1	-0.0104256	FALSE
1143	HG-5-88-01	EGFR, ADCK4	rs12490613:103051785:C:T:3	1.87346e-06	0.982604	0.0653571	FALSE	0.5941	TRUE	EWSR1-FLI1_mut	2.62e-07	0.00019257	0.121361	TRUE

## Sheet: Drug information
drug_ID	drug_name	brand_name	action	clinical_stage	putative_target	pathway
1026	17-AAG	Telatinib	targeted	in clinical development	HSP90	other
308	XL-880		targeted	in clinical development	MET	RTK signaling
1025	SB 216763		targeted	experimental	GSK3A, GSK3B	WNT signaling
136	Mitomycin C		cytotoxic	clinically approved	DNA crosslinker	DNA replication
1164	XMD8-92		targeted	experimental	MAP2K5 (ERK5)	other
71	Pyrimethamine	Daraprim	cytotoxic	clinically approved	Dihydrofolate reductase (DHFR)	DNA replication
1018	ABT-888		targeted	in clinical development	PARP1, PARP2	Genome integrity
272	AR-42		targeted	in clinical development	HDAC	chromain histone acetylation
54	CGP-082996		targeted	experimental	CDK4	cell cycle
1175	AG-014699		targeted	experimental	PARP1, PARP2	Genome integrity
38	AZD-0530		targeted	in clinical development	SRC, ABL1	ABL signaling
1012	Vorinostat	Zolinza	targeted	clinically approved	HDAC inhibitor Class I, IIa, IIb, IV	chromain histone acetylation
1060	PD-0325901		targeted	in clinical development	MAP2K1 (MEK1), MAP2K2 (MEK2)	ERK MAPK signaling
9	MG-132		targeted	experimental	Proteasome	other
6	PHA-665752		targeted	experimental	MET	RTK signaling
1047	Nutlin-3a		targeted	in clinical development	MDM2	p53 pathway
265	Tubastatin A		targeted	experimental	HDAC6	chromain histone acetylation
153	Midostaurin		targeted	in clinical development	KIT	RTK signaling
133	Doxorubicin	Adriamycin	cytotoxic	clinically approved	DNA intercalating	DNA replication
329	QL-XI-92		targeted	experimental	DDR1	RTK signaling
51	Dasatinib	Sprycel	targeted	clinically approved	ABL, SRC, KIT, PDGFR	ABL signaling
294	MPS-1-IN-1		targeted	experimental	MPS1	mitosis
5	Sunitinib	Sutent	targeted	clinically approved	PDGFRA, PDGFRB, KDR, KIT, FLT3	RTK signaling
134	Etoposide	Etophophos	cytotoxic	clinically approved	TOP2	DNA replication
110	Roscovitine		targeted	in clinical development	CDKs	cell cycle
230	GSK429286A		targeted	experimental	ROCK2	cytoskeleton
1006	Cytarabine	Cytarabine (AraC)	cytotoxic	clinically approved	DNA synthesis	DNA replication
1133	JNJ-26854165	Serdemetan	targeted	in clinical development	MDM2	p53 pathway
1058	GDC0941		targeted	in clinical development	PI3K (class 1)	PI3K signaling
332	XMD15-27		targeted	experimental	CAMK2B, CLK2, DYRK1A, MAST1, STK39	other
303	PIK-93		targeted	experimental	PI4K, PI3K	PI3K signaling
1031	Elesclomol		targeted	in clinical development	HSP70	other
53	CGP-60474		targeted	experimental	CDK1,CDK2,CDK5,CDK7,CDK9	cell cycle
62	BMS-536924	BMS-536924	targeted	experimental	IGF1R	IGFR signaling
88	MS-275		targeted	in clinical development	HDAC	chromain histone acetylation
37	Crizotinib	Xalkori	targeted	in clinical development	MET, ALK	RTK signaling
290	KIN001-260		targeted	experimental	IKK	other
140	Vinorelbine	Navelbine	cytotoxic	clinically approved	Microtubules	cytoskeleton
304	SB52334		targeted	experimental	ALK5	RTK signaling
63	BMS-509744	BMS-509744	targeted	experimental	ITK	other
1529	MLN4924		targeted	in clinical development	NEDD8-activating enzyme	other
1142	HG-5-113-01		targeted	in clinical development	LOK, LTK, TRCB, ABL(T315I)	ABL signaling
225	Genentech Cpd 10		targeted	experimental	AURKA, AURKB	mitosis
300	CX-5461		targeted	experimental	RNA Pol I	other
276	CAY10603		targeted	experimental	HDAC6	chromain histone acetylation
34	Imatinib	Gleevec	targeted	clinically approved	ABL, KIT, PDGFR	ABL signaling
292	Masitinib		targeted	clinically approved	KIT	RTK signaling
219	AT-7519		targeted	in clinical development	CDK9	cell cycle
89	Parthenolide		targeted	in clinical development	NFKB1	other
301	PHA-793887		targeted	experimental	CDK-pan	cell cycle
1017	Olaparib	Lynparza	targeted	in clinical development	PARP1, PARP2	Genome integrity
1170	CCT018159		targeted	experimental	HSP90	other
275	I-BET 151		targeted	experimental	BRD2, BRD3, BRD4	chromatin other
273	CUDC-101		targeted	in clinical development	HDAC, EGFR	chromain histone acetylation
1007	Docetaxel	Taxotere	cytotoxic	clinically approved	Microtubules	cytoskeleton
223	ZSTK474		targeted	in clinical development	PI3K	PI3K signaling
152	CP466722		targeted	experimental	ATM	Genome integrity
1194	SB-505124		targeted	experimental	TGFR1 (ALK5)	other
1495	Olaparib		targeted	clinically approved	PARP1, PARP2	Genome integrity
1	Erlotinib	Tarceva	targeted	clinically approved	EGFR	EGFR signaling
1066	AZD6482		targeted	in clinical development	PI3Kbeta	PI3K signaling
127	GSK269962A		targeted	experimental	ROCK1, ROCK2	cytoskeleton
1219	PFI-1		targeted	experimental	BRD2, BRD3, BRD4	chromatin other
32	VX-680	MK-0457	targeted	in clinical development	AURKA, AURKB, AURKC, FLT3, ABL1, JAK2	mitosis
200	LAQ824		targeted	in clinical development	HDAC	chromain histone acetylation
228	KIN001-102		targeted	experimental	AKT1	PI3K signaling
1046	681640		targeted	experimental	WEE1, CHEK1	cell cycle
288	KIN001-055		targeted	experimental	JAK3, MNK1	other
249	XL-184	Cometriq	targeted	clinically approved	VEGFR, MET, RET, KIT, FLT1, FLT3, FLT4, Tie2,AXL	RTK signaling
1192	GSK269962A		targeted	experimental	ROCK1, ROCK2	cytoskeleton
1010	Gefitinib	Iressa	targeted	clinically approved	EGFR	EGFR signaling
83	JW-7-52-1		targeted	experimental	MTOR	TOR signaling
328	SNX-2112		targeted	experimental	HSP90	other
1049	PD-173074		targeted	experimental	FGFR1, FGFR3	RTK signaling
1062	AZD6244		targeted	in clinical development	MAP2K1 (MEK1), MAP2K2 (MEK2)	ERK MAPK signaling
205	BMS-708163		targeted	in clinical development	g-secretase	other
1001	AICAR	AICAR	targeted	in clinical development	AAPK1 (AMPK) agonist	metabolism
1030	KU-55933		targeted	experimental	ATM	Genome integrity
1166	QL-VIII-58		targeted	experimental	MTOR, ATR	TOR signaling
135	Gemcitabine	Gemzar	cytotoxic	clinically approved	DNA replication	DNA replication
344	THZ-2-49		targeted	experimental	CDK9	cell cycle
1248	FK866		targeted	experimental	NAMPT	metabolism
238	CAL-101		targeted	clinically approved	PI3Kdelta	PI3K signaling
104	Bortezomib	Velcade	targeted	clinically approved	Proteasome	other
346	THZ-2-102-1		targeted	experimental	CDK7	cell cycle
1024	CEP-701	Lestaurtinib	targeted	in clinical development	FLT3, JAK2, NTRK1, RET	RTK signaling
186	Bexarotene	Targretin	targeted	clinically approved	Retinioic acid X family agonist	other
306	TG101348		targeted	in clinical development	JAK2	other
269	NSC-207895		targeted	experimental	MDM4	p53 pathway
55	A-770041	A770041	targeted	experimental	SRC family	other
1161	ZG-10		targeted	experimental	IRAK1	other
1011	ABT-263		targeted	in clinical development	BCL2, BCL2L1, BCL2L2	apoptosis regulation
119	Lapatinib	Tykerb, Tyverb	targeted	clinically approved	ERBB2, EGFR	EGFR signaling
1052	RO-3306		targeted	experimental	CDK1	cell cycle
1373	Dabrafenib	Tafinlar	targeted	clinically approved	BRAF	ERK MAPK signaling
331	QL-X-138		targeted	experimental	MNK2, PRKDC (DNAPK), MTOR, BTK, JAK3	other
1236	UNC0638		targeted	experimental	G9a(EHMT2), GLP(EHMT1)	chromatin histone methylation
1377	Afatinib (rescreen)	Gilotrif	targeted	clinically approved	ERBB2, EGFR	EGFR signaling
147	NSC-87877		targeted	experimental	PTPN6 (SHP-1), PTPN11 (SHP-2)	other
274	PXD101, Belinostat		targeted	clinically approved	HDAC	chromain histone acetylation
180	Thapsigargin		targeted	experimental	sarco-endoplasmic reticulum Ca2+-ATPases	other
1043	JNK Inhibitor VIII		targeted	experimental	JNK	JNK and p38 signaling
1261	rTRAIL		targeted	experimental	TR10A (DR4), TR10B (DR5)	apoptosis regulation
163	JQ1		targeted	experimental	BRD4	chromatin other
1264	SGC0946		targeted	experimental	Q8TEK3 (DOT1L)	chromatin histone methylation
52	GNF-2		targeted	experimental	ABL [T315I]	ABL signaling
91	KIN001-135		targeted	experimental	IKKE	other
176	IPA-3		targeted	experimental	PAK1, PAK2, PAK3	cytoskeleton
190	Bleomycin		cytotoxic	clinically approved	DNA damage	DNA replication
330	XMD13-2		targeted	experimental	RIPK	other
1050	ZM-447439		targeted	experimental	AURKB	mitosis
111	Salubrinal		targeted	experimental	GADD34-PP1C	other
94	TGX221		targeted	experimental	PI3Kbeta	PI3K signaling
199	Pazopanib	Votrient	targeted	in clinical development	VEGFR, PDGFRA, PDGFRB, KIT	RTK signaling
310	YM201636		targeted	experimental	FYV1	other
271	VNLG/124		targeted	experimental	HDAC, RAR	chromain histone acetylation
281	CH5424802		targeted	in clinical development	ALK	RTK signaling
203	BMS-345541		targeted	experimental	IKBKB	other
305	TPCA-1		targeted	experimental	IKK	other
1262	UNC1215		targeted	experimental	LMBL3	other
1203	QL-XII-61		targeted	experimental	BTK	other
345	KIN001-270		targeted	experimental	CDK9	cell cycle
208	SB-715992		targeted	in clinical development	KIF11	mitosis
252	WZ3105		targeted	experimental	CLK2, CNSK1E, FLT3, ULK1	other
164	JQ12		targeted	experimental	HDAC	chromain histone acetylation
299	OSI-027		targeted	in clinical development	MTORC1/2	TOR signaling
59	WZ-1-84		targeted	experimental	BMX	other
1022	AZD7762		targeted	in clinical development	CHEK1, CHEK2	Genome integrity
254	AC220		targeted	in clinical development	FLT3	RTK signaling
257	NPK76-II-72-1		targeted	experimental	PLK3	mitosis
1158	XMD11-85h		targeted	experimental	BRSK2, FLT4, MARK4, PRKCD, RET, SPRK1	other
222	BX-912		targeted	experimental	PDPK1 (PDK1)	PI3K signaling
1004	Vinblastine	Vinblastine	cytotoxic	clinically approved	Microtubules	cytoskeleton
1494	SN-38		cytotoxic	experimental	TOP1	DNA replication
56	WH-4-023		targeted	experimental	SRC family, ABL	ABL signaling
1036	PLX4720	Zelboraf (derivative)	targeted	clinically approved	BRAF	ERK MAPK signaling
291	KIN001-266		targeted	experimental	MAP3K8 (COT)	other
1023	GW 441756		targeted	experimental	NTRK1	RTK signaling
1029	AMG-706	Motesanib Diphosphate	targeted	in clinical development	VEGFR, RET, c-KIT, PDGFR	RTK signaling
235	QL-XII-47		targeted	experimental	BTK, BMX	other
41	S-Trityl-L-cysteine		targeted	experimental	KIF11	mitosis
207	AS601245		targeted	experimental	JNK	JNK and p38 signaling
1114	Cetuximab	Erbitux	targeted	clinically approved	EGFR	EGFR signaling
201	Epothilone B	EPO906 (ixabepilone,Patupilone)	cytotoxic	in clinical development	Microtubules	cytoskeleton
298	OSI-930		targeted	in clinical development	KIT, VEGFR, PDGFR	RTK signaling
197	Bryostatin 1	NSC 339555	targeted	in clinical development	PRKC	other
17	Cyclopamine		targeted	experimental	SMO	other
1268	XAV 939		targeted	experimental	TNKS1 (tankyrase-1)	WNT signaling
179	5-Fluorouracil		cytotoxic	clinically approved	DNA antimetabolite	DNA replication
167	OSU-03012		targeted	experimental	PDPK1 (PDK1)	PI3K signaling
1037	BX-795		targeted	in clinical development	TBK1, PDPK1, IKK, AURKB, AURKC	other
295	NVP-BHG712		targeted	experimental	EPHB4	RTK signaling
1020	Lenalidomide	Revlimid	targeted	clinically approved	TNFA	other
155	AP-24534	Ponatinib	targeted	in clinical development	ABL	ABL signaling
341	EX-527		targeted	experimental	SIRT1	other
1033	Vismodegib	Erivedge	targeted	in clinical development	SMO	other
263	FR-180204		targeted	experimental	ERK	ERK MAPK signaling
1371	PLX4720 (rescreen)	Zelboraf	targeted	experimental	BRAF	ERK MAPK signaling
202	GSK-1904529A		targeted	experimental	IGF1R	IGFR signaling
245	UNC0638		targeted	experimental	G9a(EHMT2), GLP(EHMT1)	chromatin histone methylation
151	QS11		targeted	experimental	ARFGAP	other
1003	Camptothecin	SN-38	cytotoxic	clinically approved	TOP1	DNA replication
1129	PF-4708671		targeted	experimental	RPS6KB1 (p70S6KA)	TOR signaling
1259	BMN-673		targeted	experimental	PARP1	Genome integrity
29	AZ628		targeted	experimental	BRAF	ERK MAPK signaling
1149	TW 37		targeted	experimental	BCL2, BCL2L1	apoptosis regulation
268	YM155		targeted	in clinical development	BIRC5 (Survivin)	apoptosis regulation
1498	AZD6244		targeted	in clinical development	MAP2K1 (MEK1), MAP2K2 (MEK2)	ERK MAPK signaling
1059	AZD8055	pp242	targeted	in clinical development	MTORC1/2	TOR signaling
150	Bicalutamide	Casodex	targeted	clinically approved	ANDR (androgen receptor)	other
173	FH535		not defined	experimental	unknown	other
3	Rapamycin	Rapamune	targeted	clinically approved	MTOR	TOR signaling
1053	MK-2206		targeted	in clinical development	AKT1, AKT2	PI3K signaling
253	XMD14-99		targeted	experimental	EPHB3, CAMK1	RTK signaling
45	Z-LLNle-CHO	na	targeted	experimental	g-secretase	other
166	FTI-277		targeted	experimental	Farnesyl transferase (FNTA)	other
224	AS605240		targeted	experimental	PI3Kgamma	PI3K signaling
87	GW843682X	GW843682X (AN-13)	targeted	experimental	PLK1	mitosis
1241	CHIR-99021		targeted	experimental	GSK3B	WNT signaling
165	DMOG		targeted	experimental	Prolyl-4-Hydroxylase	other
277	ABT-869		targeted	in clinical development	VEGFR and PDGFR family	RTK signaling
184	BMS-754807		targeted	in clinical development	IGF1R	IGFR signaling
226	GSK1070916		targeted	in clinical development	AURKB	mitosis
287	KIN001-244		targeted	experimental	PDPK1 (PDK1)	PI3K signaling
1008	Methotrexate	Methotrexate	cytotoxic	clinically approved	Dihydrofolate reductase (DHFR)	DNA replication
64	CMK	Chloromethylketone Rsk inhibitor	targeted	experimental	RSK	ERK MAPK signaling
1378	Bleomycin (50 uM)		cytotoxic	clinically approved	DNA damage	DNA replication
1013	Nilotinib	Tasigna	targeted	clinically approved	ABL	ABL signaling
266	Zibotentan, ZD4054		targeted	in clinical development	Endothelin A Receptor	other
185	OSI-906		targeted	in clinical development	IGF1R	IGFR signaling
194	AUY922		targeted	in clinical development	HSP90	other
1230	IOX2		targeted	experimental	EGLN1	other
1067	CCT007093		targeted	experimental	PPM1D	other
279	BIX02189		targeted	experimental	MAP2K5 (MEK5)	other
175	PAC-1		targeted	in clinical development	CASP3 agonist	apoptosis regulation
1021	Axitinib	Axitinib	targeted	in clinical development	PDGFR, KIT, VEGFR	RTK signaling
35	NVP-TAE684	TAE684	targeted	experimental	ALK	RTK signaling
196	Phenformin	imidodica_rbonimidi_c diamide_, N-(2-ph_enylethyl_)-	targeted	experimental	AAPK1 (AMPK) agonist	metabolism
1242	(5Z)-7-Oxozeaenol		targeted	experimental	MAP3K7 (TAK1)	other
192	LFM-A13		targeted	experimental	BTK	other
86	A-443654		targeted	experimental	AKT1, AKT2, AKT3	PI3K signaling
172	Embelin		targeted	in clinical development	XIAP	apoptosis regulation
293	MP470		targeted	in clinical development	PDGFR	RTK signaling
1375	Temozolomide		cytotoxic	clinically approved	DNA akylating agent	DNA replication
171	AKT inhibitor VIII		targeted	in clinical development	AKT1, AKT2, AKT3	PI3K signaling
206	Ruxolitinib	Jakafi	targeted	clinically approved	JAK1, JAK2, TYK2	other
156	AZD6482		targeted	in clinical development	PI3Kbeta	PI3K signaling
1372	Trametinib	Mekinist	targeted	clinically approved	MAP2K1 (MEK1), MAP2K2 (MEK2)	ERK MAPK signaling
11	Paclitaxel	Taxol	cytotoxic	clinically approved	Microtubules	cytoskeleton
1014	RDEA119		targeted	in clinical development	MAP2K1 (MEK1), MAP2K2 (MEK2)	ERK MAPK signaling
1005	Cisplatin	Cisplatin	cytotoxic	clinically approved	DNA crosslinker	DNA replication
282	EKB-569		targeted	in clinical development	EGFR	EGFR signaling
262	VX-11e		targeted	experimental	ERK	ERK MAPK signaling
177	GSK-650394		targeted	experimental	SGK3	other
30	Sorafenib	Nexavar	targeted	clinically approved	PDGFRA, PDGFRB, KDR, KIT, FLT3	RTK signaling
1527	GDC0941 (rescreen)		targeted	in clinical development	PI3K	PI3K signaling
1039	SL 0101-1		targeted	experimental	RSK, AURKB, PIM3	ERK MAPK signaling
182	Obatoclax Mesylate	GX15-070	targeted	in clinical development	BCL2, BCL2L1, MCL1	apoptosis regulation
326	GSK690693		targeted	experimental	AKT	PI3K signaling
204	Tipifarnib	Zarnestra,IND58359,R115777	targeted	in clinical development	Farnesyl-transferase (FNTA)	other
106	XMD8-85		targeted	experimental	MAP2K5 (ERK5)	other
1502	Bicalutamide	Casodex	targeted	clinically approved	ANDR (androgen receptor)	other
1042	BIRB 0796	Doramapimod	targeted	experimental	p38, JNK2	JNK and p38 signaling
256	JW-7-24-1		targeted	experimental	LCK	other
60	BI-2536	NPK33-1-98-1	targeted	in clinical development	PLK1, PLK2, PLK3	mitosis
1015	CI-1040		targeted	in clinical development	MAP2K1 (MEK1), MAP2K2 (MEK2)	ERK MAPK signaling
158	PF-562271		targeted	experimental	FAK	cytoskeleton
170	Shikonin		not defined	in clinical development	unknown	other
157	JNK-9L		targeted	experimental	JNK	JNK and p38 signaling
159	HG-6-64-1		targeted	experimental	BRAFV600E, TAK, MAP4K5	ERK MAPK signaling
1019	Bosutinib	Bosulif	targeted	clinically approved	SRC, ABL, TEC	ABL signaling
1243	piperlongumine		not defined	experimental	Increases ROS levels	other
312	AV-951		targeted	in clinical development	VEGFR	RTK signaling
286	KIN001-236		targeted	experimental	TIE2	other
260	NG-25		targeted	experimental	MAP3K7 (TAK1)	other
229	LY317615		targeted	in clinical development	PRKCB (PKCbeta)	other
261	TL-1-85		targeted	experimental	MAP3K7 (TAK1)	other
154	CHIR-99021		targeted	experimental	GSK3B	WNT signaling
221	TAK-715		targeted	in clinical development	p38a	JNK and p38 signaling
231	FMK		targeted	experimental	RSK	ERK MAPK signaling
1009	ATRA	Vesanoid	targeted	clinically approved	Retinoic acid and retinoid X receptor agonist	other
1069	EHT 1864		targeted	experimental	Rac GTPases	cytoskeleton
1038	NU-7441		targeted	experimental	PRKDC (DNAPK)	Genome integrity
178	BAY 61-3606		targeted	experimental	SYK	other
1032	Afatinib	Gilotrif	targeted	clinically approved	ERBB2, EGFR	EGFR signaling
1199	Tamoxifen		targeted	clinically approved	ER	other
1028	VX-702		targeted	in clinical development	p38	JNK and p38 signaling
309	Y-39983		targeted	experimental	ROCK	cytoskeleton
1054	PD-0332991		targeted	in clinical development	CDK4, CDK6	cell cycle
1218	JQ1		targeted	experimental	BRD2, BRD3, BRD4	chromatin other
1239	YK 4-279		targeted	experimental	RNA helicase A	other
211	TL-2-105		targeted	experimental	CRAF	ERK MAPK signaling
283	GSK2126458		targeted	in clinical development	PI3K, MTOR	PI3K signaling
1091	BMS-536924		targeted	experimental	IGF1R	IGFR signaling
255	CP724714		targeted	in clinical development	ERBB2	EGFR signaling
1526	RDEA119 (rescreen)		targeted	experimental	MAP2K1 (MEK1), MAP2K2 (MEK2)	ERK MAPK signaling
333	T0901317		targeted	experimental	LXR	other
1072	BMS-708163		targeted	in clinical development	g-secretase	other
1057	NVP-BEZ235		targeted	in clinical development	PI3K (Class 1) and MTORC1/2	PI3K signaling
1061	SB590885		targeted	experimental	BRAF	ERK MAPK signaling
1016	Temsirolimus	Torisel	targeted	clinically approved	MTOR	TOR signaling
193	GW-2580		targeted	experimental	CSF1R (cFMS)	RTK signaling
302	PI-103		targeted	experimental	PI3Ka, PRKDC (DNAPK)	PI3K signaling
258	STF-62247		not defined	experimental	stimulates autophagy	other
1143	HG-5-88-01		targeted	experimental	EGFR, ADCK4	EGFR signaling
