# Supplementary material for: The germline genetic component of drug sensitivity in cancer cell lines
Source: Nat Commun. 2018 Aug 23;9:3385. doi: 10.1038/s41467-018-05811-3 (PMC6107640; doi:10.1038/s41467-018-05811-3)
Supplement: Supplementary file 4 — Supplementary Data 2 [file 41467_2018_5811_MOESM4_ESM.xlsx]

## Sheet: clincal biomarker
drug ID	drug name	putative	clinical /	pathway	sign	absolute effect size
		target	pre-clinical biomarker
119	Lapatinib	ERBB2 (HER2), EGFR	ampl. ERBB2	EGFR signaling	+	0.13
1036	PLX4720	BRAF	mut. BRAF	ERK signaling	+	0.13
37	Crizotinib	MET, ALK	ampl. MET	RTK signaling	+	0.03
1013	Nilotinib	ABL	gene fusion BCR-ABL	ABL signaling	+	0.22
38	AZD0530	SRC, ABL1	gene fusion BCR-ABL	ABL signaling	+	0.19
1054	PD0332991	CDK4, CDK6	del. CDKN2A	cell cycle	+	0.03
1054	PD0332991	CDK4, CDK6	del. RB1	cell cycle	-	0.05
1060	PD0325901	MEK1/2	mut. BRAF	ERK signaling	+	0.05
1060	PD0325901	MEK1/2	mut. NRAS	ERK signaling	+	0.13
1062	AZD6244	MEK1/2	mut. BRAF	ERK signaling	+	0.04
1062	AZD6244	MEK1/2	mut. NRAS	ERK signaling	+	0.04
1047	Nutlin-3a	MDM2	mut. TP53	p53 pathway	-	0.09
	Well characterized clinical / pre-clinical somatic biomarkers of drug sensitivity.
	Somatic drug sensitivity markers that were consistently identified in cell line drug sensitivity screens, considering the GDSC (Garnett et al., 2012) and the CCLE (Barretina et al., 2012) screens.
