# Supplementary material for: The germline genetic component of drug sensitivity in cancer cell lines
Source: Nat Commun. 2018 Aug 23;9:3385. doi: 10.1038/s41467-018-05811-3 (PMC6107640; doi:10.1038/s41467-018-05811-3)
Supplement: Supplementary file 5 — Supplementary Data 3 [file 41467_2018_5811_MOESM5_ESM.xlsx]

## Sheet: gold standards
DRUG_ID	DRUG	SYNONYMS	TARGET	PATHWAY	ASSOCIATED_GENE	GENE_COMMENT	VARIANT_ID	LOCATION (GRCh37)	PROT_POS	AA	SIFT	PolyPhen	Variant reference	Variant alle frequency	Replication pv	Replication qv	20% FDR	30% FDR
1005	Cisplatin	cis-Diammineplatinum(II) dichloride	DNA crosslinker	DNA replication	BRCA1	nonsenese/missense	rs1799966,CD119485,CM053798,COSM3755560	17:41223094-41223094	1317	S/G	tolerated(0.14)	benign(0.077)	24933103, 21890493, 17341484, 18559551	0.316446	0.500333	0.833888	0	0
1005	Cisplatin	cis-Diammineplatinum(II) dichloride	DNA crosslinker	DNA replication	BRCA1	nonsenese/missense	rs16942,CM058359,COSM148277	17:41244000-41244000	887	K/R	tolerated(1)	benign(0.001)	PMC4333490, 21890493, 19644020, 17341484	0.315142	0.348871	0.730403	0	0
1005	Cisplatin	cis-Diammineplatinum(II) dichloride	DNA crosslinker	DNA replication	BRCA1	nonsenese/missense	rs4986852,CM940175,COSM1166811	17:41244429-41244429	744	S/N	tolerated(0.08)	benign(0.167)	21890493, 7894493	0.0214844	0.0398365	0.144544	1	1
1005	Cisplatin	cis-Diammineplatinum(II) dichloride	DNA crosslinker	DNA replication	BRCA1	nonsenese/missense	rs16941,CM032861,COSM3755563	17:41244435-41244435	742	E/G	tolerated(0.06)	benign(0.199)	PMC4333490, 21890493	0.310127	0.459067	0.803367	0	0
1005	Cisplatin	cis-Diammineplatinum(II) dichloride	DNA crosslinker	DNA replication	BRCA1	nonsenese/missense	rs799917,CD982488,CM096315,CX119479,COSM148278	17:41244936-41244936	575	P/L	tolerated(1)	benign(0)	PMC4333490, 21890493	0.355053	0.375636	0.730403	0	0
1005	Cisplatin	cis-Diammineplatinum(II) dichloride	DNA crosslinker	DNA replication	BRCA1	nonsenese/missense	rs4986850,CM960172,COSM4989395	17:41245471-41245471	397	D/N	deleterious(0)	benign(0.01)	21890493, 17341484	0.0506093	0.364428	0.730403	0	0
1005	Cisplatin	cis-Diammineplatinum(II) dichloride	DNA crosslinker	DNA replication	BRCA1	nonsenese/missense	rs1799950,CD129086,CM014322,COSM3755569	17:41246481-41246481	60	Q/R	deleterious(0.02)	probably_damaging(0.969)	21890493, 17341484, 22144497	0.0345327	0.674425	0.874254	0	0
1005	Cisplatin	cis-Diammineplatinum(II) dichloride	DNA crosslinker	DNA replication	BRCA2	nonsenese/missense	rs766173,CM088430,COSM3999067	13:32906480-32906480	289	N/H	deleterious(0.05)	benign(0.052)	17341484, 16857995	0.0552623	0.596773	0.846289	0	0
1005	Cisplatin	cis-Diammineplatinum(II) dichloride	DNA crosslinker	DNA replication	BRCA2	nonsenese/missense	rs144848,CM002750,COSM3753646	13:32906729-32906729	372	N/H	tolerated(0.06)	benign(0.022)	17341484, 11062481, 19902366, 17428325, 18086758	0.242519	0.744584	0.885273	0	0
1005	Cisplatin	cis-Diammineplatinum(II) dichloride	DNA crosslinker	DNA replication	BRCA2	nonsenese/missense	rs1799944,COSM4986760	13:32911463-32911463	991	N/D	tolerated(1)	benign(0)	18024013, 16857995, 18553220, 19276285	0.0584089	0.592796	0.846289	0	0
1005	Cisplatin	cis-Diammineplatinum(II) dichloride	DNA crosslinker	DNA replication	BRCA2	nonsenese/missense	rs4987117,CM010170,COSM3753648	13:32914236-32914236	1915	T/M	tolerated(0.64)	benign(0.001)	20010525, 17341484	0.0315186	0.171445	0.461581	0	0
1005	Cisplatin	cis-Diammineplatinum(II) dichloride	DNA crosslinker	DNA replication	BRCA2	nonsenese/missense	rs1801426,CM970189,COSM4987871	13:32972884-32972884	3412	I/V	tolerated(0.15)	benign(0.023)	17341484	0.0205619	0.0177245	0.124072	1	1
1005	Cisplatin	cis-Diammineplatinum(II) dichloride	DNA crosslinker	DNA replication	WFS1	intron variant	rs62283056	4:6276630	-	-	-	-	28039263	0.13865	0.0261044	0.130522	1	1
1017	Olaparib	KU0059436, AZD-2281	PARP1, PARP2	Genome integrity	BRCA1	nonsenese/missense	rs1799966,CD119485,CM053798,COSM3755560	17:41223094-41223094	1317	S/G	tolerated(0.14)	benign(0.077)	PMC3207938, 24933103, 21890493, 17341484, 18559551	0.316446	0.00532547	0.0465979	1	1
1017	Olaparib	KU0059436, AZD-2281	PARP1, PARP2	Genome integrity	BRCA1	nonsenese/missense	rs16942,CM058359,COSM148277	17:41244000-41244000	887	K/R	tolerated(1)	benign(0.001)	PMC4333490, 21890493, 19644020, 17341484	0.315142	0.00279078	0.0465979	1	1
1017	Olaparib	KU0059436, AZD-2281	PARP1, PARP2	Genome integrity	BRCA1	nonsenese/missense	rs4986852,CM940175,COSM1166811	17:41244429-41244429	744	S/N	tolerated(0.08)	benign(0.167)	21890493, 7894493	0.0214844	0.604492	0.846289	0	0
1017	Olaparib	KU0059436, AZD-2281	PARP1, PARP2	Genome integrity	BRCA1	nonsenese/missense	rs16941,CM032861,COSM3755563	17:41244435-41244435	742	E/G	tolerated(0.06)	benign(0.199)	PMC4333490, 21890493	0.310127	0.00468013	0.0465979	1	1
1017	Olaparib	KU0059436, AZD-2281	PARP1, PARP2	Genome integrity	BRCA1	nonsenese/missense	rs799917,CD982488,CM096315,CX119479,COSM148278	17:41244936-41244936	575	P/L	tolerated(1)	benign(0)	PMC4333490, 21890493	0.355053	0.00425566	0.0465979	1	1
1017	Olaparib	KU0059436, AZD-2281	PARP1, PARP2	Genome integrity	BRCA1	nonsenese/missense	rs4986850,CM960172,COSM4989395	17:41245471-41245471	397	D/N	deleterious(0)	benign(0.01)	21890493, 17341484	0.0506093	0.0241773	0.130522	1	1
1017	Olaparib	KU0059436, AZD-2281	PARP1, PARP2	Genome integrity	BRCA1	nonsenese/missense	rs1799950,CD129086,CM014322,COSM3755569	17:41246481-41246481	60	Q/R	deleterious(0.02)	probably_damaging(0.969)	21890493, 17341484, 22144497	0.0345327	0.0412984	0.144544	1	1
1017	Olaparib	KU0059436, AZD-2283	PARP1, PARP4	Genome integrity	BRCA2	nonsenese/missense	rs766173,CM088430,COSM3999067	13:32906480-32906480	289	N/H	deleterious(0.05)	benign(0.052)	17341484, 16857995	0.0552623	0.558301	0.846289	0	0
1017	Olaparib	KU0059436, AZD-2283	PARP1, PARP4	Genome integrity	BRCA2	nonsenese/missense	rs144848,CM002750,COSM3753646	13:32906729-32906729	372	N/H	tolerated(0.06)	benign(0.022)	17341484, 11062481, 19902366, 17428325, 18086758	0.242519	0.921864	0.928338	0	0
1017	Olaparib	KU0059436, AZD-2283	PARP1, PARP4	Genome integrity	BRCA2	nonsenese/missense	rs1799944,COSM4986760	13:32911463-32911463	991	N/D	tolerated(1)	benign(0)	18024013, 16857995, 18553220, 19276285	0.0584089	0.646935	0.870875	0	0
1017	Olaparib	KU0059436, AZD-2283	PARP1, PARP4	Genome integrity	BRCA2	nonsenese/missense	rs4987117,CM010170,COSM3753648	13:32914236-32914236	1915	T/M	tolerated(0.64)	benign(0.001)	20010525, 17341484	0.0315186	0.458091	0.803367	0	0
1017	Olaparib	KU0059436, AZD-2283	PARP1, PARP4	Genome integrity	BRCA2	nonsenese/missense	rs1801426,CM970189,COSM4987871	13:32972884-32972884	3412	I/V	tolerated(0.15)	benign(0.023)	17341484	0.0205619	0.200247	0.500617	0	0
1008	Methotrexate	MTX	Dihydrofolate reductase (DHFR)	DNA replication	TYMS	G>C SNP in 2nd repeat of 3R allele	rs34743033	Variant does not map to the reference genome	-	-	-	-	PMC4184792	-	-	-	-	-
1008	Methotrexate	MTX	Dihydrofolate reductase (DHFR)	DNA replication	TYMS	1494del6	rs869066439	Variant does not map to the reference genome	-	-	-	-	PMC4184792	-	-	-	-	-
1008	Methotrexate	MTX	Dihydrofolate reductase (DHFR)	DNA replication	TYMS	single nucleotide polymorphism C>G	rs2853542	18:657685	-	-	-	-	PMC4184792	0	-	-	-	-
1008	Methotrexate	MTX	Dihydrofolate reductase (DHFR)	DNA replication	TYMS	in the 3' UTR of the gene; 6bp insertion/deletion polymorphism	rs151264360	18:673444-673449	-	-	-	-	12684695	0	-	-	-	-
1008	Methotrexate	MTX	Dihydrofolate reductase (DHFR)	DNA replication	TYMS	28bp VNTR	rs45445694	Variant does not map to the reference genome	-	-	-	-	12684695	-	-	-	-	-
1008	Methotrexate	MTX	Dihydrofolate reductase (DHFR)	DNA replication	SLCO1B1	intron variant; NMD transcript variant	rs10841753	12:21321370	-	-	-	-	19901119	0.217019	0.0969937	0.282898	0	1
1008	Methotrexate	MTX	Dihydrofolate reductase (DHFR)	DNA replication	SLCO1B1	intron variant	rs4149080	12:21377559	-	-	-	-	23233662	0.208787	0.777901	0.885273	0	0
1008	Methotrexate	MTX	Dihydrofolate reductase (DHFR)	DNA replication	SLCO1B1	intron variant	rs11045879	12:21382619	-	-	-	-	19901119	0.204934	0.784099	0.885273	0	0
1008	Methotrexate	MTX	Dihydrofolate reductase (DHFR)	DNA replication	SLCO1B1	synonymous variant	rs11045818	12:21329761	-	-	-	-	19901119	0.120342	0.875752	0.928338	0	0
179	5-Fluorouracil	5-FU	DNA antimetabolite	DNA replication	DPYD	DPYD*2A; IVS14+1G>A	rs3918290	1:97915564-97915664	-	-	-	-	12360106, PMC3602211	0	-	-	-	-
179	5-Fluorouracil	5-FU	DNA antimetabolite	DNA replication	DPYD	DPYD*13 allele	rs55886062	1:97981343	-	-	-	-	NBK395610	0	-	-	-	-
179	5-Fluorouracil	5-FU	DNA antimetabolite	DNA replication	DPYD	defined on the plus strand	rs67376798	1:97547947	-	-	-	-	NBK395610	0	-	-	-	-
179	5-Fluorouracil	5-FU	DNA antimetabolite	DNA replication	DPYD	missense	rs1801160	1:97770920-97770920	732	V/I	tolerated(0.1)	benign(0.298)	PMC3602211, 26216193, 26794347	0.0405594	0.729914	0.885273	0	0
179	5-Fluorouracil	5-FU	DNA antimetabolite	DNA replication	DPYD	missense	rs1801159,CM033371	1:97981395-97981395	543	I/V	deleterious(0.04)	benign(0)	23942539, 19104657	0.207379	0.0298989	0.130808	1	1
179	5-Fluorouracil	5-FU	DNA antimetabolite	DNA replication	DPYD	missense	rs2297595,CM003589	1:98165091-98165091	166	M/V	deleterious(0)	probably_damaging(0.985)	PMC2602733, 26216193	0.28147	0.928337	0.928338	0	0
179	5-Fluorouracil	5-FU	DNA antimetabolite	DNA replication	DPYD	missense	rs1801265,CM970421	1:98348885-98348885	29	R/C	tolerated_low_confidence(0.18)	benign(0.008)	PMC3602211, 19104657	0.81445	0.851051	0.928338	0	0
1494	SN-38	7-ethyl-10-hydroxy-camptothecin	TOP1	DNA replication	UGT1A1	short tandem repeat; UGT1A1*28	rs34983651	2:234668830-234668929	-	-	-	-	9789606, 11990381	0.275759	0.322925	0.730403	0	0
1375	Temozolomide	Temodar	DNA akylating agent	DNA replication	MGMT	intron variant	rs477692	10:131426022	-	-	-	-	23047291	0.500305	0.0952958	0.282898	0	1
																total =	10	12
