# Supplementary material for: The germline genetic component of drug sensitivity in cancer cell lines
Source: Nat Commun. 2018 Aug 23;9:3385. doi: 10.1038/s41467-018-05811-3 (PMC6107640; doi:10.1038/s41467-018-05811-3)
Supplement: Supplementary file 6 — Supplementary Data 4 [file 41467_2018_5811_MOESM6_ESM.xlsx]

## Sheet: Foglio1
drug	gene	pv_eQTL	r2_lead_proxy	rs_proxy	tissue	qv_eQTL	rho_coloc	rho2_coloc
17-AAG	ENSG00000102908	0.000536097	0.940766	rs8052086	Artery_Tibial	0.0297832	0.765357	0.585771
17-AAG	ENSG00000141101	785916	0.940766	rs8052086	Brain_Anterior_cingulate_cortex_BA24	0.00157183	0.880226	0.774797
17-AAG	ENSG00000141101	0.000503215	0.940766	rs8052086	Cells_Transformed_fibroblasts	0.0296009	0.765797	0.586445
17-AAG	ENSG00000141101	0.000612283	0.940766	rs8052086	Thyroid	0.0322254	0.510257	0.260362
17-AAG	ENSG00000157322	6.19733e+06	0.940766	rs8052086	Artery_Tibial	0.00774666	0.149274	0.0222828
17-AAG	ENSG00000157322	5.77176e+06	0.940766	rs8052086	Brain_Cortex	0.00774666	0.414501	0.171811
17-AAG	ENSG00000157322	0.00046195	0.940766	rs8052086	Testis	0.0292758	0.354249	0.125492
17-AAG	ENSG00000157335	33375.6	0.940766	rs8052086	Lung	0.000154605	0.351059	0.123242
17-AAG	ENSG00000157335	0.00011961	0.940766	rs8052086	Pituitary	0.011961	0.475413	0.226018
17-AAG	ENSG00000157335	0.000271821	0.940766	rs8052086	Testis	0.0198437	0.212434	0.0451281
17-AAG	ENSG00000157335	0.00077893	0.940766	rs8052086	Thyroid	0.0389465	0.196741	0.0387072
17-AAG	ENSG00000157335	0.00024571	0.940766	rs8052086	Whole_Blood	0.0198437	0.136028	0.0185035
17-AAG	ENSG00000196696	4638.16	0.940766	rs8052086	Adipose_Subcutaneous	0.000154605	0.258891	0.0670246
17-AAG	ENSG00000196696	1.3648e+06	0.940766	rs8052086	Esophagus_Mucosa	0.00227466	0.292368	0.0854788
17-AAG	ENSG00000196696	0.000155206	0.940766	rs8052086	Skin_Not_Sun_Exposed_Suprapubic	0.0141096	0.238487	0.0568762
17-AAG	ENSG00000196696	296001	0.940766	rs8052086	Skin_Sun_Exposed_Lower_leg	0.000740003	0.235794	0.0555986
17-AAG	ENSG00000196696	455.955	0.940766	rs8052086	Testis	455955	0.47349	0.224193
17-AAG	ENSG00000198373	0.000468412	0.940766	rs8052086	Cells_EBV-transformed_lymphocytes	0.0292758	0.673122	0.453093
17-AAG	ENSG00000262136	0.000277812	0.940766	rs8052086	Esophagus_Mucosa	0.0198437	0.648178	0.420134
17-AAG	ENSG00000262136	0.000110953	0.940766	rs8052086	Thyroid	0.011961	0.585124	0.34237
Mitomycin C	ENSG00000105866	0.00145143	0.902171	rs34538325	Brain_Hypothalamus	0.0381482	0.0582669	0.00339503
Mitomycin C	ENSG00000105866	0.00275847	0.902171	rs34538325	Cells_EBV-transformed_lymphocytes	0.0496492	0.15616	0.024386
Mitomycin C	ENSG00000105877	0.00318583	0.902171	rs34538325	Adipose_Subcutaneous	0.0496492	0.0739264	0.00546511
Mitomycin C	ENSG00000105877	0.000138557	0.902171	rs34538325	Artery_Tibial	0.00774051	0.0291077	0.00084726
Mitomycin C	ENSG00000105877	0.000141909	0.902171	rs34538325	Thyroid	0.00774051	0.12796	0.0163737
Mitomycin C	ENSG00000164649	0.00174846	0.902171	rs34538325	Artery_Aorta	0.0381482	0.0542656	0.00294476
Mitomycin C	ENSG00000164649	0.00166991	0.902171	rs34538325	Lung	0.0381482	0.147412	0.0217303
CGP-082996	ENSG00000152661	0.000515445	1	rs11752191	Esophagus_Mucosa	0.00850484	0.547833	0.300121
CGP-082996	ENSG00000152661	32576.2	1	rs11752191	Nerve_Tibial	1.07501e+06	0.829475	0.688029
