# Supplementary material for: The germline genetic component of drug sensitivity in cancer cell lines
Source: Nat Commun. 2018 Aug 23;9:3385. doi: 10.1038/s41467-018-05811-3 (PMC6107640; doi:10.1038/s41467-018-05811-3)
Supplement: Supplementary file 7 — Supplementary Data 5 [file 41467_2018_5811_MOESM7_ESM.xlsx]

## Sheet: NQO1_normal_vs_cancer.txt
pVal	t.test	foldChange	rank	top in %	TCGA label	cancer	dataset	publication
2.05e-22	13.616	3.268	39	1	LUAD	Lung Adenocarcinoma	Okayama	Identification of genes upregulated in ALK-positive and EGFR/KRAS/ALK-negative lung adenocarcinomas.
2.74e-19	13.832	4.564	55	1	COREAD	Colon Adenoma	Sabates-Bellver	Transcriptome profile of human colorectal adenomas.
1.78e-06	10.064	5.448	630	4	COREAD	Rectal Adenoma	Sabates-Bellver	Transcriptome profile of human colorectal adenomas.
2.4e-05	7.908	3.536	56	1	LUSC	Squamous Cell Lung Carcinoma	Wachi	Interactome-transcriptome analysis reveals the high centrality of genes differentially expressed in lung cancer tissues.
9.83e-10	8.193	3.172	58	1	BLCA	Superficial Bladder Cancer	Dyrskjot	Gene expression in the urinary bladder: a common carcinoma in situ gene expression signature exists disregarding histopathological classification.
7.06e-05	4.699	2.896	1202	10	BLCA	Infiltrating Bladder Urothelial Carcinoma	Dyrskjot	Gene expression in the urinary bladder: a common carcinoma in situ gene expression signature exists disregarding histopathological classification.
8.38e-06	7.931	14.225	85	1	PAAD	Pancreatic Adenocarcinoma	Iacobuzio-Donahue	Exploration of global gene expression patterns in pancreatic adenocarcinoma using cDNA microarrays.
5.69e-12	10.9	2.805	91	1	GBM	Glioblastoma	Bredel	Functional network analysis reveals extended gliomagenesis pathway maps and three novel MYC-interacting genes in human gliomas.
3.12e-06	7.367	8.258	98	2	PAAD	Pancreatic Adenocarcinoma	Logsdon	Molecular profiling of pancreatic adenocarcinoma and chronic pancreatitis identifies multiple genes differentially regulated in pancreatic cancer.
1.61e-16	12.207	3.652	106	1	COREAD	Colorectal Adenocarcinoma	Skrzypczak	Modeling oncogenic signaling in colon tumors by multidirectional analyses of microarray data directed for maximization of analytical reliability.
3.69e-10	7.378	2.542	410	3	COREAD	Colorectal Carcinoma	Skrzypczak	Modeling oncogenic signaling in colon tumors by multidirectional analyses of microarray data directed for maximization of analytical reliability.
4.94e-09	19.36	2.7	109	1	COREAD	Colon Adenoma Epithelia	Skrzypczak	Modeling oncogenic signaling in colon tumors by multidirectional analyses of microarray data directed for maximization of analytical reliability.
2.81e-08	14.016	5.441	220	2	COREAD	Colon Adenoma	Skrzypczak	Modeling oncogenic signaling in colon tumors by multidirectional analyses of microarray data directed for maximization of analytical reliability.
2.27e-07	10.514	2.464	1188	7	COREAD	Colon Carcinoma	Skrzypczak	Modeling oncogenic signaling in colon tumors by multidirectional analyses of microarray data directed for maximization of analytical reliability.
1.99e-07	8.839	2.064	193	2	OV	Ovarian Mucinous Adenocarcinoma	Hendrix	Fibroblast growth factor 9 has oncogenic activity and is a downstream target of Wnt signaling in ovarian endometrioid adenocarcinomas.
3.46e-08	7.811	9.835	244	2	PAAD	Pancreatic Carcinoma	Pei	FKBP51 affects cancer cell response to chemotherapy by negatively regulating Akt.
3.55e-08	7.946	2.081	261	3	SKCM	Cutaneous Melanoma	Talantov	Novel genes associated with malignant melanoma but not benign melanocytic lesions.
4.13e-10	8.089	2.675	280	2	ESCA	Barrett's Esophagus	Kim	Prognostic biomarkers for esophageal adenocarcinoma identified by analysis of tumor transcriptome.
8.63e-06	4.868	2.803	297	2	ESCA	Barrett's Esophagus	Hao	Gene expression profiling reveals stromal genes expressed in common between Barrett`s esophagus and adenocarcinoma.
7.7e-07	5.702	9.103	424	3	LIHC	Hepatocellular Carcinoma	Wurmbach	Genome-wide molecular profiles of HCV-induced dysplasia and hepatocellular carcinoma.
9.86e-06	5.022	2.096	453	4	LUAD	Lung Adenocarcinoma	Su	Selection of DDX5 as a novel internal control for Q-RT-PCR from microarray data using a block bootstrap re-sampling scheme.
2.11e-05	5.086	3.638	503	6	LUAD	Lung Adenocarcinoma	Stearman	Analysis of orthologous gene expression between human pulmonary adenocarcinoma and a carcinogen-induced murine model.
1.09e-12	8.312	2.95	520	5	LUAD	Lung Adenocarcinoma	Landi	Gene expression signature of cigarette smoking and its role in lung adenocarcinoma development and survival.
7.7e-06	9.775	3.817	578	3	COREAD	Rectosigmoid Adenocarcinoma	TCGA	The Cancer Genome Atlas - Colon and Rectum Adenocarcinoma Gene Expression Data
1.67e-07	6.074	2.473	1802	9	COREAD	Colon Mucinous Adenocarcinoma	TCGA	The Cancer Genome Atlas - Colon and Rectum Adenocarcinoma Gene Expression Data
4.02e-10	7.023	4.726	771	4	PAAD	Pancreatic Ductal Adenocarcinoma	Badea	Combined gene expression analysis of whole-tissue and microdissected pancreatic ductal adenocarcinoma identifies genes specifically overexpressed in tumor epithelia.
1.09e-08	5.881	2.69	785	8	LIHC	Hepatocellular Carcinom	Chen	Gene expression patterns in human liver cancers.
1.52e-14	9.984	2.503	854	5	DLBC	Diffuse Large B-Cell Lymphoma	Compagno	Mutations of multiple genes cause deregulation of NF-kappaB in diffuse large B-cell lymphoma.
2.66e-08	8.021	2.219	1170	6	DLBC	Activated B-Cell-Like Diffuse Large B-Cell Lymphoma	Compagno	Mutations of multiple genes cause deregulation of NF-kappaB in diffuse large B-cell lymphoma.
1.05e-12	8.451	3.23	861	5	LUAD	Lung Adenocarcinoma	Selamat	Genome-scale analysis of DNA methylation in lung adenocarcinoma and integration with mRNA expression.
8.43e-05	11.309	3.178	864	5	DLBC	Anaplastic Large Cell Lymphoma, ALK-Positive	Eckerle	Gene expression profiling of isolated tumour cells from anaplastic large cell lymphomas: insights into its cellular origin, pathogenesis and relation to Hodgkin lymphoma.
3.27e-09	6.782	3.216	1001	6	LUAD	Lung Adenocarcinoma	Hou	Gene expression-based classification of non-small cell lung carcinomas and survival prediction.
3.88e-09	7.77	5.021	1177	7	LUSC	Squamous Cell Lung Carcinoma	Hou	Gene expression-based classification of non-small cell lung carcinomas and survival prediction.
3.03e-05	7.011	8.024	1082	7		Yolk Sac Tumor, NOS	Korkola	Down-regulation of stem cell genes, including those in a 200-kb gene cluster at 12p13.31, is associated with in vivo differentiation of human male germ cell tumors.

## Sheet: legend
Column	Description
pVal	Significance level null hypothesis cannot be rejected.
t.test	t.test effect size.
foldChange	NQO1 expression fold change between cancer and normal control.
rank	Rank of NQO1 among differential expressed genes.
top in %	Among which percentage of most differential expressed genes NQO1 is.
TCGA label	Tissue abbreviation used by The Cancer Genome Atlas (TCGA).
cancer	Cancer type reported by Oncomine.
dataset	Lead author of the publication and study name in Oncomine.
publication	Corresponding title of the publication to study.
